# Supplementary material for: Structural definition of HLA class II-presented SARS-CoV-2 epitopes reveals a mechanism to escape pre-existing CD4+ T cell immunity
Source: Cell Rep. 2023 Jul 19;42(8):112827. doi: 10.1016/j.celrep.2023.112827 (PMC10840515; doi:10.1016/j.celrep.2023.112827)
Supplement: Table S3. References for accessed GISAID contributor data, related to Figures 4A, S4A–S4C (ncov/gisaid/global/all-time), and S4D (ncov/gisaid/oceania/all-time) [file mmc2.xlsx]

## Sheet: global
strain	gisaid_epi_isl	genbank_accession	originating_lab	submitting_lab	author
hCoV-19/Wuhan/Hu-1/2019	EPI_ISL_402125	MN908947.3	National Institute for Communicable Disease Control and Prevention (ICDC) Chinese Center for Disease Control and Prevention (China CDC)	National Institute for Communicable Disease Control and Prevention (ICDC) Chinese Center for Disease Control and Prevention (China CDC)	Zhang et al (https://dx.doi.org/10.1038/s41586-020-2008-3)
hCoV-19/Wuhan/WH01/2019	EPI_ISL_406798	LR757998.1	General Hospital of Central Theater Command of People's Liberation Army of China	BGI & Institute of Microbiology, Chinese Academy of Sciences & Shandong First Medical University & Shandong Academy of Medical Sciences & General Hospital of Central Theater Command of People's Liberation Army of China	Weijun Chen et al (https://dx.doi.org/10.1016/S0140-6736(20)30251-8)
hCoV-19/Wuhan/IPBCAMS-WH-01/2019	EPI_ISL_402123	MT019529.1	Institute of Pathogen Biology, Chinese Academy of Medical Sciences & Peking Union Medical College	Institute of Pathogen Biology, Chinese Academy of Medical Sciences & Peking Union Medical College	Lili Ren et al A
hCoV-19/USA/CA-CDC-03039618-001/2020	EPI_ISL_408008	MT027062.1	California Department of Health	Pathogen Discovery, Respiratory Viruses Branch, Division of Viral Diseases, Centers for Disease Control and Prevention	Krista Queen et al A (https://dx.doi.org/10.1101/2020.03.09.20032896)
hCoV-19/Guangdong/20SF1153/2020	EPI_ISL_428445		Guangdong Provincial Center for Diseases Control and Prevention;Guangdong Provincial Institute of Public Health	School of Public Health, The University of Hong Kong	Bosheng Li et al
hCoV-19/Wuhan/IPBCAMS-WH-04/2019	EPI_ISL_403929	MT019532.1	Institute of Pathogen Biology, Chinese Academy of Medical Sciences & Peking Union Medical College	Institute of Pathogen Biology, Chinese Academy of Medical Sciences & Peking Union Medical College	Lili Ren et al B (https://dx.doi.org/10.1093/cid/ciaa203/5780800)
hCoV-19/Cambodia/0012/2020	EPI_ISL_411902		Virology Unit, Institut Pasteur du Cambodge.	Virology Unit, Institut Pasteur du Cambodge (Sequencing done by: Jessica E Manning/Jennifer A Bohl at Malaria and Vector Research Research Laboratory, National Institute of Allergy and Infectious Diseases and Vida Ahyong from Chan-Zuckerberg Biohub)	Erik A Karlsson et al (https://dx.doi.org/10.2807/1560-7917.ES.2020.25.13.2000305)
hCoV-19/Thailand/61/2020	EPI_ISL_403962		Bamrasnaradura Hospital	1. Department of Medical Sciences, Ministry of Public Health, Thailand 2. Thai Red Cross Emerging Infectious Diseases - Health Science Centre 3. Department of Disease Control, Ministry of Public Health, Thailand	Pilailuk et al (https://dx.doi.org/10.2807/1560-7917.ES.2020.25.8.2000097)
hCoV-19/Nepal/61/2020	EPI_ISL_410301	MT072688.1	National Influenza Centre, National Public Health Laboratory, Kathmandu, Nepal	The University of Hong Kong	Ranjit Sah et al (http://biorxiv.org/lookup/doi/10.1101/2020.04.01.019463)
hCoV-19/USA/CA-CDC-03040142-001/2020	EPI_ISL_408010	MT027064.1	California Department of Health	Pathogen Discovery, Respiratory Viruses Branch, Division of Viral Diseases, Centers for Disease Control and Prevention	Ying Tao et al A (https://dx.doi.org/10.1101/2020.03.09.20032896)
hCoV-19/Germany/NW-HHU-06/2020	EPI_ISL_414505	MT582494.1	Center of Medical Microbiology, Virology, and Hospital Hygiene, University of Duesseldorf	Center of Medical Microbiology, Virology, and Hospital Hygiene, University of Duesseldorf	Ortwin Adams et al (https://dx.doi.org/10.1101/2020.04.25.20079517)
hCoV-19/Norway/2498/2020	EPI_ISL_481210		Ostfold Hospital Trust - Kalnes, Centre for Laboratory Medicine, Section for gene technology and infection serology	Norwegian Institute of Public Health, Department of Virology	Kathrine Stene-Johansen et al
hCoV-19/Netherlands/UT-RIVM-10135/2020	EPI_ISL_547537		Dutch COVID-19 response team	National Institute for Public Health and the Environment (RIVM)	Adam Meijer et al
hCoV-19/UnitedArabEmirates/L4280/2020	EPI_ISL_435134		Mohammed Bin Rashid University of Medicine and Health Sciences	Al Jalila Genomics Center	Ahmad Abou Tayoun et al A (https://dx.doi.org/10.1101/2020.05.06.080606)
hCoV-19/UnitedArabEmirates/skmc-0532493/2020	EPI_ISL_582619		Sheikh Khalifa Medical City	Molecular/Surveillance lab Sheikh Khalifa Medical City	Amirtharaj Francis et al
hCoV-19/UnitedArabEmirates/skmc-009/2020	EPI_ISL_582618		Sheikh Khalifa Medical City	Molecular/Surveillance lab Sheikh Khalifa Medical City	Amirtharaj Francis et al
hCoV-19/Finland/1/2020	EPI_ISL_407079	MT020781.1	Lapland Central Hospital	Department of Virology, University of Helsinki and Helsinki University Hospital, Helsinki, Finland	Teemu Smura et al
hCoV-19/CzechRepublic/FNHK-009/2020	EPI_ISL_895744		Molecular biology division, Institute of Clinical Biochemistry and Diagnostics, Charles University, Faculty of Medicine in Hradec Králové and University Hospital Hradec Králové	Molecular biology division, Institute of Clinical Biochemistry and Diagnostics, Charles University, Faculty of Medicine in Hradec Králové and University Hospital Hradec Králové	Helena Kovaříková et al
hCoV-19/Singapore/1135/2020	EPI_ISL_648043		Department of Laboratory Medicine, Tan Tock Seng Hospital	Department of Laboratory Medicine, Tan Tock Seng Hospital	Chen YYC et al
hCoV-19/Curacao/CW-RIVM-10309/2020	EPI_ISL_636493		Dutch COVID-19 response team	National Institute for Public Health and the Environment (RIVM)	Adam Meijer et al
hCoV-19/Malaysia/6359/2020	EPI_ISL_501220		Department of Medical Microbiology, University Malaya Medical Centre	Department of Medical Microbiology, Faculty of Medicine, University of Malaya	Yoong Min CHONG et al
hCoV-19/USA/TN-VUMC-000162/2020	EPI_ISL_3725947		VUMC Molecular Infectious Diseases Laboratory (MIDL)	Dr. Suman Das Lab - Vanderbilt University Medical Center (VUMC) (https://my.vanderbilt.edu/daslab/)	Grant Vestal et al
hCoV-19/Morocco/RA92C/2020	EPI_ISL_4299860		Laboratoire de Recherche et d'Analyses Medicales de la Gendarmerie Royale	Laboratoire de Recherche et d'Analyses Medicales de la Gendarmerie Royale	Sanaâ LEMRISS et al
hCoV-19/Mexico/JAL-InDRE-11/2020	EPI_ISL_455435		Instituto de Diagnostico y Referencia Epidemiologicos (INDRE)	Instituto de Diagnostico y Referencia Epidemiologicos (INDRE)	Garces-Ayala Fabiola. Taboada Ramírez Blanca. Ramirez-Gonzalez Ernesto et al
hCoV-19/Kazakhstan/KZ_Almaty/2020	EPI_ISL_2604957	MZ379258.1	Shared Scientific Laboratory, Research Institute for Biological Safety Problems, RIBSP	Shared Scientific Laboratory, Research Institute for Biological Safety Problems, RIBSP	Burashev et al
hCoV-19/Australia/NT05/2020	EPI_ISL_419835		Royal Darwin Hospital	Victorian Infectious Diseases Reference Laboratory and Microbiological Diagnostic Unit Public Health Laboratory, Doherty Institute	Meumann et al
hCoV-19/HongKong/HKU-908b/2020	EPI_ISL_434570	MT114419.1		Microbiology	To et al
hCoV-19/SriLanka/COV38/2020	EPI_ISL_428670	MT371047.1	Centre for Dengue Research	Centre for Dengue Research	Chandima Jeewandara et al A (https://dx.doi.org/10.21203/rs.3.rs-44134/v1)
hCoV-19/Canada/Qc-LSPQ-L00210314/2020	EPI_ISL_535716		Hôpital de Verdun	Laboratoire de santé publique du Québec	Sandrine Moreira et al
hCoV-19/Taiwan/TSGH-26/2020	EPI_ISL_447252		TSGH-CP molecular lab	TSGH-CP molecular lab	Cherng-Lih Perng et al
hCoV-19/Sweden/20-04631/2020	EPI_ISL_430847		HS mikrobiologi virus	The Public Health Agency of Sweden	Zhibing Yun et al
hCoV-19/Iran/Cento-37431805/2020	EPI_ISL_815256		Centogene	Centogene	Peter Bauer et al
hCoV-19/England/20100004404/2020	EPI_ISL_464247		Respiratory Virus Unit, Microbiology Services Colindale, Public Health England	Respiratory Virus Unit, Microbiology Services Colindale, Public Health England	PHE Covid Sequencing Team et al
hCoV-19/Lebanon/S5_762/2020	EPI_ISL_450512		Rafik Hariri University Hospital	Rafik Hariri University Hospital	Rita Feghali et al
hCoV-19/Oman/RESP-20-837/2020	EPI_ISL_457704		Oman-NIC	Oman-NIC	Samira Al-Maruqi et al
hCoV-19/Kuwait/KU09/2020	EPI_ISL_416541		Dasman Diabetes Institute and Virology Laboratory Ministry of Health	Dasman Diabetes Institute	Fahd Al-Mulla et al
hCoV-19/UnitedArabEmirates/L3280050877/2020	EPI_ISL_520680		Mohammed Bin Rashid University of Medicine and Health Sciences	Al Jalila Genomics Center	Ahmad Abou Tayoun et al B
hCoV-19/Oman/RESP-20-797/2020	EPI_ISL_457701		Oman-NIC	Oman-NIC	Samira Al-Maruqi et al
hCoV-19/Turkey/HSGM-4598/2020	EPI_ISL_429868		Ministry of Health Turkey	Ministry of Health Turkey	Fatma Bayrakdar et al A (https://dx.doi.org/10.1101/2020.05.15.095794)
hCoV-19/Iran/Gorgan-NIC118/2020	EPI_ISL_959276		National Influenza Center, Virology Department	National Influenza Center	NZ Shafiei Jandaghi et al
hCoV-19/Gambia/041/2020	EPI_ISL_455794		MRCG at LSHTM Genomics lab	MRCG at LSHTM Genomics laboratory	Sesay et al
hCoV-19/Philippines/PH-RITM-0068/2020	EPI_ISL_3105875		La Huerta Health Center	Research Institute for Tropical Medicine	Lei Lanna Dancel et al
hCoV-19/Pakistan/KP-RMI-01/2020	EPI_ISL_632908	MW242667.1	Genomic Sciences, Rehman Medical Institute	Genomic Sciences, Rehman Medical Institute	Ali et al
hCoV-19/Madagascar/VIRO-2722/2020	EPI_ISL_677635		Virology Unit, Institut Pasteur de Madagascar	Virology Unit, Institut Pasteur de Madagascar	Christian Ranaivoson et al
hCoV-19/Fiji/FJ006/2020	EPI_ISL_4820286		Fiji Centre for Communicable Disease Control	Microbiological Diagnostic Unit - Public Health Laboratory (MDU-PHL)	Sahukhan et al
hCoV-19/Fiji/FJ008/2020	EPI_ISL_4820287		Fiji Centre for Communicable Disease Control	Microbiological Diagnostic Unit - Public Health Laboratory (MDU-PHL)	Sahukhan et al
hCoV-19/Singapore/903/2020	EPI_ISL_536444		National Public Health Laboratory, National Centre for Infectious Diseases	National Public Health Laboratory, National Centre for Infectious Diseases	Mak TM et al
hCoV-19/Singapore/669/2020	EPI_ISL_498567		National Public Health Laboratory, National Centre for Infectious Diseases	National Public Health Laboratory, National Centre for Infectious Diseases	Mak TM et al
hCoV-19/Singapore/1185/2020	EPI_ISL_648113		Department of Laboratory Medicine, Tan Tock Seng Hospital	Department of Laboratory Medicine, Tan Tock Seng Hospital	Chen YYC et al
hCoV-19/Malaysia/IMR_WC80107/2020	EPI_ISL_490093		Institute for Medical Research, Infectious Disease Research Centre, National Institutes of Health, Ministry of Health Malaysia	Institute for Medical Research, Infectious Disease Research Centre, National Institutes of Health, Ministry of Health Malaysia	Suppiah J et al
hCoV-19/Malaysia/MGI-MAEPS126/2020	EPI_ISL_568875		Malaysia Genome Institute	Malaysia Genome Institute	Mohd Noor Mat Isa et al
hCoV-19/Zambia/ZMB-349/2020	EPI_ISL_977422		University of Zambia, School of Veterinary Medicine	UNZAVET and PATH	Mulenga Mwenda-Chimfwembe et al
hCoV-19/Indonesia/SA-EIJK52/2020	EPI_ISL_574621		BTKLPP Kelas I Manado	Eijkman Institute for Molecular Biology, Ministry of Research and Technology/National Agency for Research and Innovation	Hidayat Trimarsanto et al
hCoV-19/Pakistan/AKUs21/2020	EPI_ISL_2629943	MT731277.1	Pathology and Laboratory Medicine, Aga Khan University	Pathology and Laboratory Medicine, Aga Khan University	Ghanchi et al
hCoV-19/PapuaNewGuinea/PNG3103/2020	EPI_ISL_7737500		Central Public Health Laboratory	Microbiological Diagnostic Unit - Public Health Laboratory (MDU-PHL)	Kumbu et al
hCoV-19/PapuaNewGuinea/10/2020	EPI_ISL_693480		Central Public Health Laboratory	National Public Health Laboratory, National Centre for Infectious Diseases	Tze Minn Mak et al
hCoV-19/PapuaNewGuinea/PNG3143/2020	EPI_ISL_7737974		Central Public Health Laboratory	Microbiological Diagnostic Unit - Public Health Laboratory (MDU-PHL)	Kumbu et al
hCoV-19/PapuaNewGuinea/PNG3140/2020	EPI_ISL_7737973		Central Public Health Laboratory	Microbiological Diagnostic Unit - Public Health Laboratory (MDU-PHL)	Kumbu et al
hCoV-19/HongKong/HKPU84-2502/2020	EPI_ISL_419248	MT232705.1	Department of Clinical Pathology, Pamela Youde Nethersole Eastern Hospital	Department of Health Technology and Informatics, Faculty of Health and Social Science, The Hong Kong Polytechnic University	Kenneth Siu-Sing LEUNG et al (https://dx.doi.org/10.1101/2020.03.30.20045740)
hCoV-19/Uganda/UG036/2020	EPI_ISL_737956		Uganda Central Public Health Lab and Uganda Virus Research Institute	MRC/UVRI & LSHTM Uganda Research Unit	Matthew Cotten et al
hCoV-19/Norway/1493/2020	EPI_ISL_417488		Oslo University Hospital, Department of Medical Microbiology	Norwegian Institute of Public Health, Department of Virology	Kathrine Stene-Johansen et al
hCoV-19/NewZealand/20VR1617/2020	EPI_ISL_456227		Southern Community Labs Dunedin	Institute of Environmental Science and Research (ESR)	Matt Storey et al
hCoV-19/NewZealand/20VR3141/2020	EPI_ISL_579433	MZ332426.1	Canterbury Health Laboratories	Institute of Environmental Science and Research (ESR)	Xiaoyun Ren et al
hCoV-19/SouthKorea/KCDC2027/2020	EPI_ISL_471443		Division of Viral Diseases, Center for Laboratory Control of Infectious Diseases, Korea Centers for Diseases Control and Prevention	Division of Viral Diseases, Center for Laboratory Control of Infectious Diseases, Korea Centers for Diseases Control and Prevention	Jeong-Min Kim et al
hCoV-19/SouthKorea/IHC597/2020	EPI_ISL_540993		Health and Environmental Research Institute of Gwangju Metropolitan city	Health and Environmental Research Institute of Gwangju Metropolitan city	Min Ji Kim et al
hCoV-19/USA/OR-PROV-052/2020	EPI_ISL_482332		Providence St. Joseph Health Molecular Genomics Laboratory	Providence St. Joseph Health Molecular Genomics Laboratory	Alexa K Dowdell et al (https://www.medrxiv.org/content/10.1101/2020.07.30.20160069v1)
hCoV-19/NewZealand/20VR0901/2020	EPI_ISL_456169	MZ331891.1	Wellington SCL	Institute of Environmental Science and Research (ESR)	Matt Storey et al
hCoV-19/Australia/ACT0017/2020	EPI_ISL_498484		ACT Pathology	Schwessinger Lab	Ashley Jones et al
hCoV-19/Mongolia/3631/2020	EPI_ISL_1805651		National Center for Communicable Diseases (NCCD) National Influenza Center	National Center for Communicable Diseases (NCCD) National Influenza Center	Naranzul Ts et al
hCoV-19/England/20088028304/2020	EPI_ISL_464180		Respiratory Virus Unit, Microbiology Services Colindale, Public Health England	Respiratory Virus Unit, Microbiology Services Colindale, Public Health England	PHE Covid Sequencing Team et al
hCoV-19/Portugal/PT1409/2020	EPI_ISL_511368		H Braga	Instituto Nacional de Saude (INSA)	Borges et al
hCoV-19/Germany/HH-hpi-p1813/2020	EPI_ISL_776171		University Medical Center Hamburg Eppendorf	Heinrich Pette Institute, Leibniz Institute for Experimental Virology	Alexis Robitaille et al
hCoV-19/Singapore/160/2020	EPI_ISL_462278		National Public Health Laboratory, National Centre for Infectious Diseases	National Public Health Laboratory, National Centre for Infectious Diseases	Mak TM et al
hCoV-19/SouthKorea/A6/2020	EPI_ISL_485390		University of Ulsan College of Medicine and Asan Medical Center	University of Ulsan College of Medicine and Asan Medical Center	Kuenyoul Park et al
hCoV-19/SouthAfrica/NHLS-UCT-GS-0058/2020	EPI_ISL_640041	OM725346.1	Green Point CDC wc GPH	NHLS/UCT	Arash Iranzadeh et al
hCoV-19/Australia/VIC1849/2020	EPI_ISL_480560		Microbiological Diagnostic Unit - Public Health Laboratory (MDU-PHL)	MDU-PHL	Seemann T. et al
hCoV-19/USA/ME-HETL-J0083/2020	EPI_ISL_513493	MT886368.1	Maine HETL	Tewhey Lab, The Jackson Laboratory	Matluk et al
hCoV-19/NewZealand/20VR1900/2020	EPI_ISL_456301	MZ332063.1	PathLab Bay of Plenty	Institute of Environmental Science and Research (ESR)	Matt Storey et al
hCoV-19/USA/KS-USAFSAM-S020/2020	EPI_ISL_512794	MT873887.1	Public Health, United States Air Force School of Aerospace Medicine	Public Health, United States Air Force School of Aerospace Medicine	Fries et al
hCoV-19/Timor-Leste/TL25/2020	EPI_ISL_456600	MT612284.1	National Health Laboratory, Timor-Leste	Microbiological Diagnostic Unit Public Health Laboratory, The Peter Doherty Institute for Infection and Immunity	Soares da Silva et al
hCoV-19/Spain/AN-ISCIII-2013382/2020	EPI_ISL_578186		Hospital General Juan Ramón Jiménez	Instituto de Salud Carlos III	Iglesias-Caballero et al
hCoV-19/UnitedArabEmirates/skmc-920569110/2020	EPI_ISL_582126		Sheikh Khalifa Medical City	Molecular Surveillance lab Sheikh Khalifa Medical City	Amirtharaj Francis et al
hCoV-19/Thailand/SI202769-NT/2020	EPI_ISL_437614	MT447164.1		Faculty of Medicine	Rodpan et al
hCoV-19/Cambodia/Kunming_kms-2/2020	EPI_ISL_682298	MW341443.1	Respiratory virus Laboratory, Chinese Academy of Medical Science	Respiratory virus Laboratory, Chinese Academy of Medical Science	Li et al
hCoV-19/Thailand/Bangkok-CONI-0144/2020	EPI_ISL_455938		Ramathibodi Hospital	COVID-19 Network Investigations (CONI) Alliance	Elizabeth Batty et al
hCoV-19/HongKong/WHV-HK61-P3/2020	EPI_ISL_9162573		School of Public Health, The University of Hong Kong	School of Public Health, The University of Hong Kong	Kenrie Pui et al
hCoV-19/USA/SC-DHEC-0002/2020	EPI_ISL_462991	MT578015.1	Microbiology Division	Microbiology Division	Flores et al
hCoV-19/USA/GA-EHC-163I/2020	EPI_ISL_754746	MW008589.1	Emory Molecular Diagnostics Laboratory, Emory Healthcare	Piantadosi Lab, Emory Department of Pathology	Ahmed Babiker et al
hCoV-19/NewZealand/20VR1275/2020	EPI_ISL_456200	MZ331924.1	LabPLUS	Institute of Environmental Science and Research (ESR)	Matt Storey et al
hCoV-19/USA/CA-CDPH-UC11/2020	EPI_ISL_413931		California Department of Public Health	Chiu Laboratory, University of California, San Francisco	Xianding Deng et al (https://dx.doi.org/10.1126/science.abb9263)
hCoV-19/USA/CA-CDPH-UC1/2020	EPI_ISL_413557		California Department of Public Health	Chiu Laboratory, University of California, San Francisco	Xianding Deng et al (https://dx.doi.org/10.1126/science.abb9263)
hCoV-19/USA/OR-S90/2020	EPI_ISL_417143	MT627243.1	Washington State Department of Health	Seattle Flu Study	Bedford et al (https://doi.dx.org/10.1101/2020.04.02.20051417)
hCoV-19/USA/ME-HETL-J0016/2020	EPI_ISL_513429		Maine HETL	Tewhey Lab, The Jackson Laboratory	Matluk et al
hCoV-19/USA/MT-BHDH-074/2020	EPI_ISL_437433	MW861359.1	Bozeman Health Deaconess Hospital	Wiedenheft lab, Montana State University	Artem Nemudryi et al
hCoV-19/Taiwan/TSGH-34/2020	EPI_ISL_447593		TSGH-CP molecular lab	TSGH-CP molecular lab	Cherng-Lih Perng et al
hCoV-19/Australia/WA39/2020	EPI_ISL_470856		PathWest Laboratory Medicine WA	PathWest Laboratory Medicine WA	Chisha Sikazwe et al
hCoV-19/Australia/NSW208/2020	EPI_ISL_427753		Centre for Infectious Diseases and Microbiology Public Health	NSW Health Pathology - Institute of Clinical Pathology and Medical Research; Westmead Hospital; University of Sydney	Arnott A et al (https://www.nature.com/articles/s41591-020-1000-7)
hCoV-19/Kazakhstan/16173/2020	EPI_ISL_454497		RSE "National Center for Biotechnology"	RSE "National Center for Biotechnology"	Alexandr Shevtsov et al
hCoV-19/Panama/GMI-PA627107/2020	EPI_ISL_1502934		Gorgas Memorial Laboratory of Health Studies	Gorgas Memorial Laboratory of Health Studies	Gonzalez Claudia et al
hCoV-19/Panama/GMI-PA391365/2020	EPI_ISL_1225481		Gorgas Memorial Laboratory of Health Studies	Gorgas Memorial Laboratory of Health Studies	Yamilka Diaz et al
hCoV-19/Panama/GMI-PA369167/2020	EPI_ISL_1225453		Gorgas Memorial Laboratory of Health Studies	Gorgas Memorial Laboratory of Health Studies	Yamilka Diaz et al
hCoV-19/Panama/GMI-PA369162/2020	EPI_ISL_1225450		Gorgas Memorial Laboratory of Health Studies	Gorgas Memorial Laboratory of Health Studies	Yamilka Diaz et al
hCoV-19/Panama/GMI-PA425803/2020	EPI_ISL_1225512		Gorgas Memorial Laboratory of Health Studies	Gorgas Memorial Laboratory of Health Studies	Yamilka Diaz et al
hCoV-19/Panama/GMI-PA693245/2021	EPI_ISL_1503038		Gorgas Memorial Laboratory of Health Studies	Gorgas Memorial Laboratory of Health Studies	Gonzalez Claudia et al
hCoV-19/Panama/GMI-PACOVIDVIRO757/2021	EPI_ISL_5196220		Gorgas Memorial Institute of Health Studies	Gorgas Memorial Institute of Health Studies	Gonzalez Claudia et al
hCoV-19/Panama/PA748567-GMI/2021	EPI_ISL_11686379		Gorgas Memorial Institute of Health Studies	Gorgas Memorial Institute of Health Studies	Claudia Gonzalez et al
hCoV-19/Panama/GMI-PACH68627/2021	EPI_ISL_4744576		Gorgas Memorial Laboratory of Health Studies	Gorgas Memorial Laboratory of Health Studies	Gonzalez Claudia et al
hCoV-19/Panama/GMI-PABT9822/2021	EPI_ISL_11681759		Gorgas Memorial Institute of Health Studies	Gorgas Memorial Institute of Health Studies	Claudia Gonzalez et al
hCoV-19/Panama/GMI-PA7726/2021	EPI_ISL_4744577		Gorgas Memorial Laboratory of Health Studies	Gorgas Memorial Laboratory of Health Studies	Gonzalez Claudia et al
hCoV-19/CostaRica/CABANA-CR-UCR-INCIENSA-ITV-UBA-Uda-UGA-IMSS-UPC-1954-652723/2021	EPI_ISL_7711743		Area De Salud Mata Redonda-Hospital - Clinica Dr. Moreno Cañas	Universidad de Costa Rica e Instituto Costarricense de Investigacion y Ensenanza en Nutricion y Salud	Brenes Hebleen et al
hCoV-19/ElSalvador/02-35/2021	EPI_ISL_6681874		Laboratorio de Vigilancia en Salud Pública el Salvador	Genomics and Proteomics Departament, Gorgas Memorial Institute For Health Studies	Nelly Amador et al
hCoV-19/ElSalvador/INC-LNSP-005/2021	EPI_ISL_5158242		Laboratorio Nacional de Salud Publica	Inciensa, Instituto Costarricense de Investigación y Enseñanza en Nutrición y Salud	Ruth Vasquez et al
hCoV-19/Panama/PA699197-GMI/2021	EPI_ISL_11686172		Gorgas Memorial Institute of Health Studies	Gorgas Memorial Institute of Health Studies	Claudia Gonzalez et al
hCoV-19/Panama/GMI-PA702180/2021	EPI_ISL_1503086		Gorgas Memorial Laboratory of Health Studies	Gorgas Memorial Laboratory of Health Studies	Gonzalez Claudia et al
hCoV-19/Guatemala/ASI3048/2021	EPI_ISL_7740277		Hospital Herrera Llerandi	Asociación de Salud Integral / Clínica Familiar "Luis Ángel García"	Eduardo Arathon et al
hCoV-19/Guatemala/ASI02028/2021	EPI_ISL_3446693		Hospital General San Juan de Dios	Asociación de Salud Integral/Clínica Familiar "Luis Ángel García"	Eduardo Arathoon et al
hCoV-19/Lu-an/19/2020	EPI_ISL_1069173		Micrbiological Laboratory,Lu`an Center for Disease Control and Prevention	Micrbiological Laboratory,Lu`an Center for Disease Control and Prevention	Yang Wei et al
hCoV-19/SouthKorea/KCDC15-NCCP43331/2020	EPI_ISL_812961	MW466796.1	Division of Pathogen Resource Management, Korea National Institute of Health, Korea Disease Control and Prevention Agency	Division of Pathogen Resource Management, Korea National Institute of Health, Korea Disease Control and Prevention Agency	Kim et al
hCoV-19/Uruguay/DLSP_480/2020	EPI_ISL_11683084		Departamento Laboratorios de Salud Pública (DLSP) Ministerio de Salud Pública	Departamento Laboratorios de Salud Pública (DLSP) Ministerio de Salud Pública	Cortinas et al
hCoV-19/Uruguay/UY-NYUMC845/2020	EPI_ISL_457941		Laboratorio de Biología Molecular Asociación Española Primera en Salud	Departments of Pathology and Medicine, New York University School of Medicine	Maria Victoria Elizondo et al
hCoV-19/Paraguay/WOR12903A659/2020	EPI_ISL_6944549	ON017230.1	Laboratorio Central de Salud Publica	Viral Special Pathogens Branch, Centers for Disease Control and Prevention	Cynthia Vázquez et al
hCoV-19/Singapore/174/2020	EPI_ISL_462292		National Public Health Laboratory, National Centre for Infectious Diseases	National Public Health Laboratory, National Centre for Infectious Diseases	Mak TM et al
hCoV-19/Spain/IB-IBV-2504/2020	EPI_ISL_468961		Servicio de Microbiología, Hospital Universitario Son Espases	SeqCOVID-SPAIN consortium/IBV(CSIC)	Carla López-Causapé et al
hCoV-19/Guangzhou/GZMU0081/2020	EPI_ISL_457692		The First Affiliated Hospital of Guangzhou Medical University, Guangzhou, China	BGI-shenzhen & The First Affiliated Hospital of Guangzhou Medical University	Yanqun Wang et al
hCoV-19/Singapore/467/2020	EPI_ISL_475998		National Public Health Laboratory, National Centre for Infectious Diseases	National Public Health Laboratory, National Centre for Infectious Diseases	Mak TM et al
hCoV-19/Japan/PG-2090/2020	EPI_ISL_685695		Pathogen Genomics Center, National Institute of Infectious Diseases	Pathogen Genomics Center, National Institute of Infectious Diseases	Tsuyoshi Sekizuka et al A
hCoV-19/GuineaBissau/52LNSPGB/2020	EPI_ISL_2158598		Laboratório de Biologia Molecular Jean Piaget	MRCG at LSHTM, Genomics lab	Aladje Balde et al
hCoV-19/Niger/CE5715/2020	EPI_ISL_2281827		Centre de Recherche Médicale et Sanitaire (CERMES)	Institut Pasteur de Dakar	Lagare Adamou et al
hCoV-19/Benin/250024/2021	EPI_ISL_4567045		Laboratoire des Fièvres Hémorragiques Virales du Benin	Institut für Virologie - Institute of Virology - Charite	Anges Yadouleton et al
hCoV-19/Niger/8637/2021	EPI_ISL_3804064		CERMES	Institut Pasteur de Dakar	Adamou Lagare et al
hCoV-19/Egypt/MASRI-009/2020	EPI_ISL_483035		Medical Ain Shams Research Institute (MASRI), Ain Shams University	Medical Ain Shams Research Institute (MASRI), Ain Shams University	Hesham Elghazaly et al
hCoV-19/BurkinaFaso/LNRFHV_429/2020	EPI_ISL_2716621		aboratoire National de Référence pour les Fièvres Hémorragiques Virales, Centre Muraz	Centre Muraz	Arsène Zongo et al
hCoV-19/Ghana/WACCBIP-GS267/2020	EPI_ISL_10438524		WACCBIP, University of Ghana	WACCBIP, University of Ghana	Collins M. Morang'a et al
hCoV-19/BurkinaFaso/2-060-1985/2020	EPI_ISL_660500		Laboratoire de Microbiologie CHU Souro Sanou	Centre Muraz	Abdoul-Salam Ouedraogo et al
hCoV-19/BurkinaFaso/1447/2020	EPI_ISL_660447		Laboratoire de Microbiologie CHU Souro Sanou	Centre Muraz	Abdoul-Salam Ouedraogo et al
hCoV-19/Togo/BMC-49989-20/2020	EPI_ISL_1437749		Institut National d'Hygiène	Unité Mixte Internationale TransVIHMI (UMI 233 IRD – U1175 INSERM - Université de Montpellier) IRD (Institut de recherche pour le développement)	Mounerou SALOU et al
hCoV-19/BurkinaFaso/60/2021	EPI_ISL_2178990		Laboratoire d'analyse biomédicale du camp Ouezzin Coulibaly	Centre Muraz	Yacouba Sawadogo et al
hCoV-19/BurkinaFaso/3535/2020	EPI_ISL_660521		Laboratoire de Microbiologie CHU Souro Sanou	Centre Muraz	Abdoul-Salam Ouedraogo et al
hCoV-19/BurkinaFaso/4215/2020	EPI_ISL_660472		Laboratoire de Microbiologie CHU Souro Sanou	Centre Muraz	Abdoul-Salam Ouedraogo et al
hCoV-19/BurkinaFaso/CV1855/2021	EPI_ISL_4255092		Laboratoire National de Santé Publique	Africa Centre for Excellence for Genomics of Infectious Diseases (ACEGID), Redeemer’s University	Olawoye et al
hCoV-19/France/GES-HMN-21032050217/2021	EPI_ISL_1696025		CH. CHU DE REIMS	Department of Virology, Henri Mondor University Hospital, Assistance Publique Hôpitaux de Paris, Université Paris-Est Créteil, INSERM U955	Christophe Rodriguez et al
hCoV-19/Coted-Ivoire/COV-BKE1113/bc13/2020	EPI_ISL_1663657		Molecular diagnostic unit for viral haemorrhagic fevers and emerging viruses, Bouaké CHU Laboratory	Molecular diagnostic unit for viral haemorrhagic fevers and emerging viruses, Bouaké CHU Laboratory	Chantal Akoua-Koffi et al
hCoV-19/Coted-Ivoire/BKE0286/2020	EPI_ISL_614370		Molecular diagnostic unit for viral haemorrhagic fevers and emerging viruses, Bouaké CHU Laboratory	Project group Epidemology of Highly Pathogenic Microorganisms, Robert Koch-Institute	Chantal Akoua-Koffi et al
hCoV-19/Fiji/FJ020/2020	EPI_ISL_4820290		Fiji Centre for Communicable Disease Control	Microbiological Diagnostic Unit - Public Health Laboratory (MDU-PHL)	Sahukhan et al
hCoV-19/Togo/BMC-394-20/2020	EPI_ISL_1303031		Institut National d’Hygiène (INH)	Unité Mixte Internationale TransVIHMI (UMI 233 IRD – U1175 INSERM - Université de Montpellier)IRD (Institut de recherche pour le développement)	Mounerou SALOU et al
hCoV-19/Uzbekistan/Tashkent-CGB-06/2020	EPI_ISL_1402426		Private clinic of Biogen Med, Tashkent, Uzbekistan	Center of Genomics and bioinformatics, Bioinformatics laboratory	Mirzakamol S Ayubov et al
hCoV-19/Zambia/ZMB-1523/2020	EPI_ISL_4513522		University of Zambia, School of Veterinary Medicine	UNZAVET and PATH	Mulenga Mwenda-Chimfwembe et al
hCoV-19/UnitedArabEmirates/L920647430/2020	EPI_ISL_520733		Mohammed Bin Rashid University of Medicine and Health Sciences	Al Jalila Genomics Center	Ahmad Abou Tayoun et al B
hCoV-19/Timor-Leste/TL27/2020	EPI_ISL_4761499		National Health Laboratory, Timor-Leste	Microbiological Diagnostic Unit - Public Health Laboratory (MDU-PHL)	Soares da Silva et al
hCoV-19/Uganda/UG349/2020	EPI_ISL_1469415		MRC/UVRI & LSHTM Uganda Research Unit	Where sequence data have been generated and submitted to GISAID	Matthew Cotten et al
hCoV-19/Uganda/UG217/2021	EPI_ISL_1469315		MRC/UVRI & LSHTM Uganda Research Unit	Where sequence data have been generated and submitted to GISAID	Matthew Cotten et al
hCoV-19/DRC/ILRI_COVM02055/2021	EPI_ISL_10011305		Molecular Biology laboratory, Université Evangélique en Afrique	International Livestock Research Institute	Samuel O. Oyola et al
hCoV-19/Uganda/UG343/2020	EPI_ISL_1469412		MRC/UVRI & LSHTM Uganda Research Unit	Where sequence data have been generated and submitted to GISAID	Matthew Cotten et al
hCoV-19/Rwanda/NRLNAT3032/2021	EPI_ISL_1301783		Nucleic Acid Testing, National Reference Laboratory	GIGA Medical Genomics	Yvan Butera et al
hCoV-19/Rwanda/NRLNAT4009/2021	EPI_ISL_2362497		Nucleic Acid Testing, National Reference Laboratory	GIGA Medical Genomics	Yvan Butera et al
hCoV-19/Rwanda/NRLNAT4043/2021	EPI_ISL_2521980		Nucleic Acid Testing, National Reference Laboratory	GIGA Medical Genomics	Yvan Butera et al
hCoV-19/Rwanda/CV2188/2021	EPI_ISL_4768135		Rwanda National Joint Taskforce COVID-25	Africa Centre for Excellence for Genomics of Infectious Diseases (ACEGID), Redeemer’s University	Enatha Mukantwari et al
hCoV-19/Turkey/Ankara_GUMV_22790/2020	EPI_ISL_730571		Gazi University Faculty of Medicine, Medical Virology Laboratory	Gazi University Faculty of Medicine, Medical Virology Laboratory	Erdem Şahin et al
hCoV-19/Egypt/CCHE57357-A-36/2020	EPI_ISL_812810	MW467445.1	Genomics Program, Children Cancer Hospital	Genomics Program, Children Cancer Hospital	Hatem et al
hCoV-19/Germany/un-BavPat1-2020_P4/2020	EPI_ISL_3838266		SARS-CoV-2, isolate Human 2019-nCoV ex China strain BavPat1/2020 that was kindly provided by Prof. Dr. Christian Drosten (Charité, Berlin, Germany) through the European Virus Archive—Global. (EVAg Ref-SKU: 026V-03883)	Israel Institute for Biological Research	Inbar Cohen-Gihon et al
hCoV-19/Guinea/Conakry_IPG205/2020	EPI_ISL_2245787		Institut Pasteur de Guinée	Institut Pateur de Dakar	Grayo Solene et al
hCoV-19/Morocco/INH-MN908947/2020	EPI_ISL_4899917		Laboratoire de virologie	Functional Genomic Platform UATRS-biology, CNRST	Mohamed Rhajaoui et al
hCoV-19/Croatia/52102_ID1647_19/2020	EPI_ISL_994658		Dr. Andrija Stampar“ Teaching Institute of Public Health, Department of Clinical Microbiology Institute of Applied Genomics Jasmina Vranes et al	Eduardo Arathon et al
			hCoV-19/NorthMacedonia/3304/2020 EPI_ISL_2392163 Laboratory of virology and molecular diagnostics, Institute of Public Health Laboratory of virology and molecular diagnostics, Institute of Public Health Kuzmanovska M et al
			hCoV-19/Peru/LIM-INS-003/2020 EPI_ISL_489836 Laboratorio de Referencia Nacional de Virus Respiratorio. Instituto Nacional de Salud Perú Laboratorio de Referencia Nacional de Biotecnología y Biología Molecular. Instituto Nacional de Salud Perú Carlos Padilla Rojas et al
			hCoV-19/Ukraine/UA-RIVM-21914/2020 EPI_ISL_3253294 Dutch COVID-19 response team National Institute for Public Health and the Environment (RIVM) Adam Meijer et al
			hCoV-19/Norway/2502/2020 EPI_ISL_2612249 Oslo University Hospital, Department of Medical Microbiology Norwegian Institute of Public Health, Department of Virology Kathrine Stene-Johansen et al
			hCoV-19/Oman/6990/2020 EPI_ISL_491154 Oman-National Influenza Center Biotechnology & OMICs Laboratory Abdul Latif Khan et al
			hCoV-19/Maldives/MAV14489/2021 EPI_ISL_3452726 Indira Gandhi Memorial Hospital Indira Gandhi Memorial Hospital Dr. Milza Abdul Muhsin et al
			hCoV-19/Maldives/MAV00499/2020 EPI_ISL_3275380 Indira Gandhi Memorial Hospital Indira Gandhi Memorial Hospital Dr. Milza Abdul Muhsin et al
			hCoV-19/Maldives/MAV01979/2020 EPI_ISL_3275385 Indira Gandhi Memorial Hospital Indira Gandhi Memorial Hospital Dr. Milza Abdul Muhsin et al
			hCoV-19/Maldives/MAV00052/2020 EPI_ISL_3275382 Indira Gandhi Memorial Hospital Indira Gandhi Memorial Hospital Dr. Milza Abdul Muhsin et al
			hCoV-19/Maldives/MAV04305/2020 EPI_ISL_3275389 Indira Gandhi Memorial Hospital Indira Gandhi Memorial Hospital Dr. Milza Abdul Muhsin et al
			hCoV-19/Maldives/MAV0749/2020 EPI_ISL_3275383 Indira Gandhi Memorial Hospital Indira Gandhi Memorial Hospital Dr. Milza Abdul Muhsin et al
			hCoV-19/Maldives/MAV01162/2020 EPI_ISL_3275381 Indira Gandhi Memorial Hospital Indira Gandhi Memorial Hospital Dr. Milza Abdul Muhsin et al
			hCoV-19/Maldives/MAV04808/2020 EPI_ISL_3275388 Indira Gandhi Memorial Hospital Indira Gandhi Memorial Hospital Dr. Milza Abdul Muhsin et al
			hCoV-19/Maldives/MAV09481/2020 EPI_ISL_3275392 Indira Gandhi Memorial Hospital Indira Gandhi Memorial Hospital Dr. Milza Abdul Muhsin et al
			hCoV-19/Maldives/MAV04600/2020 EPI_ISL_3275391 Indira Gandhi Memorial Hospital Indira Gandhi Memorial Hospital Dr. Milza Abdul Muhsin et al
			hCoV-19/Switzerland/BL-UHB-42203375/2020 EPI_ISL_528352 Clinical Virology Clinical Bacteriology Madlen Stange et al
			hCoV-19/Benin/197/2020 EPI_ISL_476822 MT653071.1 Laboratoire des Fièvres Hémorragiques Virales du Benin Charité-Universitätsmedizin Berlin Yadouleton et al (https://www.medrxiv.org/content/10.1101/2020.06.29.20140749v1)
			hCoV-19/Benin/1092/2020 EPI_ISL_476827 MT653076.1 Laboratoire des Fièvres Hémorragiques Virales du Benin Charité-Universitätsmedizin Berlin Yadouleton et al (https://www.medrxiv.org/content/10.1101/2020.06.29.20140749v1)
			hCoV-19/Suriname/SR-55/2020 EPI_ISL_518804 Academic Hospital Paramaribo Erasmus Medical Center Bas Oude Munnink et al
			hCoV-19/FrenchGuiana/IPP8887/2020 EPI_ISL_6507362 Institut Pasteur de la Guyane National Reference Center for Viruses of Respiratory Infections, Institut Pasteur, Paris Mélanie Albert et al
			hCoV-19/Suriname/SR-15/2020 EPI_ISL_517626 Academic Hospital Paramaribo Erasmus Medical Center Bas Oude Munnink et al
			hCoV-19/Congo/ROTC-Q001C134AM_2101TM-r1-048/2020 EPI_ISL_936345 Fondation Congolaise pour la recherche medicale (FCRM), Francine Ntoumi NGS Competence Center Tuebingen, Institut für Medizinische Mikrobiologie und Hygiene, Universitaetsklinikum Tübingen Angel Angelov et al
			hCoV-19/Denmark/DCGC-39568/2021 EPI_ISL_970970 Department of Virus and Microbiological Special Diagnostics, Statens Serum Institut, Copenhagen, Denmark Aalborg University Danish Covid-19 Genome Consortium et al
			hCoV-19/Liechtenstein/UHB-41963137/2021 EPI_ISL_3030090 Labormedizinisches Zentrum Dr Risch Clinical Bacteriology Tim Roloff et al
			hCoV-19/DRC/ILRI_COVM00363/2020 EPI_ISL_12257150 Molecular Biology laboratory, Université Evangélique en Afrique International Livestock Research Institute Samuel O. Oyola et al
			hCoV-19/Congo/FCRM-108-PM09/2021 EPI_ISL_5602924 Marie Madelaine Gombes Fondation Congolaise pour la Recherche Médicale Mfoutou Mapanguy Claujens Chastel et al
			hCoV-19/Congo/ROC-ITM-080-6229/2021 EPI_ISL_2087051 Fondation Congolaise pour la recherche medicale (FCRM), Francine Ntoumi Centre de Recherche sur les Maladies Infectieuses Prof. Francine Ntoumi et al
			hCoV-19/Senegal/28239/2020 EPI_ISL_8525609 Institut Pasteur de Dakar Institut Pasteur de Dakar Diallo Amadou et al
			hCoV-19/CentralAfricanRepublic/24473/2021 EPI_ISL_2281271 Insitut Pasteur Bangui Institut Pasteur de Dakar Marie-Astrid Vernet et al
			hCoV-19/Senegal/25230/2020 EPI_ISL_8525566 Institut Pasteur de Dakar Institut Pasteur de Dakar Diallo Amadou et al
			hCoV-19/SouthKorea/KDCA6862/2021 EPI_ISL_3024851 Division of Emerging Infectious Diseases, Bureau of Infectious Diseases Diagnosis Control, Korea Disease Control and Prevention Agency Division of Emerging Infectious Diseases, Bureau of Infectious Diseases Diagnosis Control, Korea Disease Control and Prevention Agency Jeong-Ah Kim et al
			hCoV-19/SouthKorea/KDCA5151/2021 EPI_ISL_2754610 Division of Emerging Infectious Diseases, Bureau of Infectious Diseases Diagnosis Control, Korea Disease Control and Prevention Agency Division of Emerging Infectious Diseases, Bureau of Infectious Diseases Diagnosis Control, Korea Disease Control and Prevention Agency Jeong-Ah Kim et al
			hCoV-19/Australia/NSW-R0378/2021 EPI_ISL_2402459 New South Wales Health Pathology Royal Prince Alfred Hospital Microbiology RPAH Foster et al
			hCoV-19/Honduras/378638/2021 EPI_ISL_4029409 Laboratorio Nacional de Vigilancia de la Salud – Sección de Virologia Genomics and Proteomics Departament, Gorgas Memorial Institute For Health Studies Mitzi Castro et al
			hCoV-19/Honduras/373065/2021 EPI_ISL_4029421 Laboratorio Nacional de Vigilancia de la Salud – Sección de Virologia Genomics and Proteomics Departament, Gorgas Memorial Institute For Health Studies Mitzi Castro et al
			hCoV-19/Honduras/326764/2021 EPI_ISL_2650529 Laboratorio Nacional de Vigilancia de la Salud – Sección de Virologia Genomics and Proteomics Departament, Gorgas Memorial Institute For Health Studies Mitzi Castro et al
			hCoV-19/Mexico/TAM-InDRE_FB14053_S2353/2021 EPI_ISL_2362695 LESP Tamaulipas Instituto de Diagnostico y Referencia Epidemiologicos (INDRE) Claudia Wong-Arambula et al
			hCoV-19/Mexico/TAM-InDRE_FB27507_S5855/2021 EPI_ISL_3769090 LESP Tamaulipas Instituto de Diagnostico y Referencia Epidemiologicos (INDRE) Claudia Wong-Arambula et al
			hCoV-19/Guatemala/ASI4598/2021 EPI_ISL_7732611 Laboratorio Nacional de Salud Asociación de Salud Integral / Clínica Familiar Luis Ángel García"
hCoV-19/Cameroon/CV417/2020	EPI_ISL_845550		National Public Health Laboratory, Cameroon	African Centre of Excellence for Genomics of Infectious Diseases (ACEGID), Redeemer's University	Oluniyi P.E. et al
hCoV-19/Cameroon/Douala-20V-3050/2020	EPI_ISL_1001052		Centre Pasteur du Cameroun	Institut Pasteur de Dakar	Njouom Richard et al
hCoV-19/Belize/BZ-CML-TCMC-BZ018-1120/2020	EPI_ISL_1822745		Central Medical Laboratory	Texas Children's Microbiome Center	Ruth Ann Luna et al
hCoV-19/Belize/CML-7/2021	EPI_ISL_4296316		Central Medical Laboratory	Baylor College of Medicine	Alexander Kneubehl et al
hCoV-19/Belize/CML-35/2021	EPI_ISL_4296343		Central Medical Laboratory	Baylor College of Medicine	Alexander Kneubehl et al
hCoV-19/Luxembourg/LNS6733162/2020	EPI_ISL_459902		Laboratoire National de Sante, Microbiology, Virology	Laboratoire National de Sante, Microbiology, Epidemiology and Microbial Genomics	Anke Wienecke-Baldacchino et al
hCoV-19/Belgium/LHUB11588239/2020	EPI_ISL_1752483		LHUB-ULB	LHUB-ULB	Charlotte Michel et al
hCoV-19/Cameroon/CV435/2020	EPI_ISL_845562		National Public Health Laboratory, Cameroon	African Centre of Excellence for Genomics of Infectious Diseases (ACEGID), Redeemer's University	Oluniyi P.E. et al
hCoV-19/Australia/SA0053/2020	EPI_ISL_451092		SA Pathology	SA Pathology	Lex Leong et al
hCoV-19/DRC/11411/2020	EPI_ISL_527561		Viral Respiratory Lab, National Institute for Biomedical Research (INRB)	Pathogen Sequencing Lab, National Institute for Biomedical Research (INRB)	Placide Mbala-Kingebeni et al A
hCoV-19/DRC/82/2020	EPI_ISL_417946		Viral Respiratory Lab, National Institute for Biomedical Research (INRB)	Pathogen Sequencing Lab, National Institute for Biomedical Research (INRB)	Placide Mbala-Kingebeni et al B (https://virological.org/t/phylogenetic-analysis-of-sars-cov-2-in-drc/528)
hCoV-19/Guinea/CERFIG-1339/2020	EPI_ISL_788936		Centre de Recherche et de Formation en Infectiologie Guinée	TransVIHMI, IRD/INSERM/Monpellier University	Alpha Kabinet KEITA et al
hCoV-19/Turkey/CTF_09092020_044/2020	EPI_ISL_2015104		IU-Cerrahpasa, Cerrahpasa School of Medicine, COVID-19 Lab	IU-Cerrahpasa, Cerrahpasa School of Medicine, COVID-19 Lab	Mert Kuskucu et al
hCoV-19/SouthAfrica/KRISP-0260/2020	EPI_ISL_482730		NHLS-IALCH	KRISP, KZN Research Innovation and Sequencing Platform	Giandhari J et al
hCoV-19/Oman/205031572/2020	EPI_ISL_458126		Oman National Influenza Centre	Department of Microbiology and Immunology-SQUH	Fahad Zadjali et al
hCoV-19/USA/RI-CDC-03063123-001/2020	EPI_ISL_419553	MT276323.1	RI State Health Laboratories	Pathogen Discovery, Respiratory Viruses Branch, Division of Viral Diseases, Centers for Disease Control and Prevention	Ying Tao et al B
hCoV-19/Egypt/CPHL-NRC-18/2020	EPI_ISL_794594	MW451240.1	Central Laboratories, Egyptian Ministry of Health and Population	Central Laboratories, Egyptian Ministry of Health and Population	Roshdy et al
hCoV-19/Venezuela/17M/2020	EPI_ISL_1577752	MT907519.1	INHRR	Laboratorio de Virología Molecular	Loureiro CL et al
hCoV-19/Romania/Suceava-5806/2020	EPI_ISL_468141		[Romania, Bucharest] National Institute for Infectious Diseases “Prof. Dr. Matei Balș”	[Romania, Bucharest] National Institute for Infectious Diseases “Prof. Dr. Matei Balș”	Leontina Banica et al
hCoV-19/Spain/AN-IBV-002932/2020	EPI_ISL_474900		Hospital Universitario Virgen de las Nieves de Granada-SAS	SeqCOVID-SPAIN consortium/IBV(CSIC)	Mercedes Pérez Ruiz et al
hCoV-19/Netherlands/NB-EMC-183/2020	EPI_ISL_523306		Dutch COVID-19 response team	Erasmus Medical Center	Bas Oude Munnink et al
hCoV-19/Hungary/US-539w/2020	EPI_ISL_477624		University of Szeged, Institute of Clinical Microbiology	National Laboratory of Virology, Szentágothai Research Centre	Endre Gábor Tóth et al
hCoV-19/NewZealand/20CV0318/2020	EPI_ISL_579089		Canterbury Health Laboratories	Institute of Environmental Science and Research (ESR)	Xiaoyun Ren et al
hCoV-19/Colombia/ATL-INS-88712/2020	EPI_ISL_498156		Instituto Nacional de Salud, Bogotá, Colombia	Instituto Nacional de Salud, Bogotá, Colombia	Katherine Laiton-Donato et al
hCoV-19/USA/AK-PHL346/2020	EPI_ISL_522396	MT946884.1	Alaska State Virology Laboratory	Alaska State Virology Laboratory	Jack Chen et al
hCoV-19/Colombia/DC-CIMBIUR-D11/2020	EPI_ISL_1040925		Grupo de Investigación en Enfermedades Tropicales del Ejército (GINETEJ), Laboratorio de Referencia e Investigación, Dirección de Sanidad Ejército, Bogotá, Colombia	Centro de Investigaciones en Microbiología y Biotecnología-UR (CIMBIUR), Facultad de Ciencias Naturales, Universidad del Rosario, Bogotá, Colombia	Juan David Ramírez et al A
hCoV-19/Colombia/ANT-INS-103235/2020	EPI_ISL_739680		Instituto Nacional de Salud, Bogotá, Colombia	Instituto Nacional de Salud, Bogotá, Colombia	Katherine Laiton-Donato et al
hCoV-19/Ecuador/USFQ-127/2020	EPI_ISL_491940		Institute of Microbiology, Universidad San Francisco de Quito	Institute of Microbiology, Universidad San Francisco de Quito	Belén Prado-Vivar et al
hCoV-19/EquatorialGuinea/49973/2020	EPI_ISL_953422		Laboratorio de Investigaciones de Baney	Swiss Tropical and Public Health Institute	Carlos Cortes et al	Lobiuc Andrei et al
					hCoV-19/England/PHEC-1B2C0/2020 EPI_ISL_2737744 Respiratory Virus Unit, Microbiology Services Colindale, Public Health England COVID-19 Genomics UK (COG-UK) Consortium PHE Covid Sequencing Team et al
					hCoV-19/USA/MD-HP29345-PIDCHMHHJB/2020 EPI_ISL_11963221 Johns Hopkins Hospital Department of Pathology Johns Hopkins Hospital Department of Pathology C. Paul Morris et al
					hCoV-19/England/BRIS-12F77E/2020 EPI_ISL_488434 OA964944.1 PHE South West Regional Laboratory, National Infection Service Wellcome Sanger Institute for the COVID-19 Genomics UK (COG-UK) consortium Stephanie Hutchings et al
					hCoV-19/Luxembourg/LNS0000001/2020 EPI_ISL_419562 Laboratoire National de Santé, Microbiology, Virology Laboratoire National de Santé, Microbiology, Epidemiology and Microbial Genomics Anke Wienecke-Baldacchino et al
					hCoV-19/Luxembourg/Lux1/2020 EPI_ISL_413593 Laboratoire National de Santé Erasmus Medical Center David Nieuwenhuijse et al
					hCoV-19/USA/NH-Yale-1068/2020 EPI_ISL_1067644 Connecticut Veterans' Affairs Hospital Grubaugh Lab - Yale School of Public Health Mary Petrone et al
					hCoV-19/Bulgaria/21BG-NC_A000041/2020 EPI_ISL_2081908 National Center of Infectious and Parasitic Diseases National Center of Infectious and Parasitic Diseases Alexiev et al
					hCoV-19/Greece/127_HPI/2020 EPI_ISL_430469 Hellenic Pasteur Institute, Public Health Laboratories Hellenic Pasteur Institute, Public Health Laboratories, Unit of Bioinformatics and Applied Genomics Vasiliki Pogka et al
					hCoV-19/CzechRepublic/ChVir1630/2020 EPI_ISL_416742 NRL for Influenza, Centrum Epidemiology and Microbiology of National Institute of Public Health, Czech Republic Charite Universitaetsmedizin Berlin, Institute of Virology Victor M Corman et al
					hCoV-19/NewZealand/20VR2081/2020 EPI_ISL_456367 MZ332189.1 Canterbury Health Laboratories Institute of Environmental Science and Research (ESR) Matt Storey et al
					hCoV-19/BosniaandHerzegovina/ChVir7344/2020 EPI_ISL_462452 Clinical Center, University of Sarajevo Charite Universitatsmedizin Berlin, Institute of Virology Victor M Corman et al
					hCoV-19/Ukraine/203100349/2020 EPI_ISL_512628 National Laboratory for Influenza/Virology reference laboratory, Public Health Center of the Ministry of Health of Ukraine Respiratory Virus Unit, Microbiology Services Colindale, Public Health England PHE Covid Sequencing Team et al
					hCoV-19/Poland/PL_MCB_104/2020 EPI_ISL_645103 MW273886.1 Human Genome Variation Research Group, Malopolska Centre of Biotechnology Human Genome Variation Research Group, Malopolska Centre of Biotechnology Kowalski et al
					hCoV-19/Kenya/C28485/2020 EPI_ISL_806548 KEMRI-Wellcome Trust Research Programme/KEMRI-CGMR-C Kilifi KEMRI-Wellcome Trust Research Programme/KEMRI-CGMR-C Kilifi Githinji et al
					hCoV-19/CzechRepublic/NRL_11354/2020 EPI_ISL_850663 The National Institute of Public Health State Veterinary Institute Prague Nagy et al
					hCoV-19/Belgium/ULG-10640/2020 EPI_ISL_636618 Department of Clinical Microbiology GIGA Medical Genomics Keith Durkin et al
					hCoV-19/Belgium/LHUB31041336/2020 EPI_ISL_3356339 LHUB-ULB LHUB-ULB Charlotte Michel et al
					hCoV-19/Belgium/ULG-10296/2020 EPI_ISL_540463 University of Liège COVID-19 testing center GIGA Medical Genomics Keith Durkin et al
					hCoV-19/Norway/4881/2020 EPI_ISL_775321 Nordland Hospital - Bodo, Laboratory Department, Molecular Biology Unit Norwegian Institute of Public Health, Department of Virology Kathrine Stene-Johansen et al
					hCoV-19/Poland/2120920419-gx1/2021 EPI_ISL_959390 genXone SA, Molecular Diagnostics Laboratory / NZOZ genXone SA, Research & Development Laboratory Maciej Sykulski et al
					hCoV-19/Germany/SL-SU-10451049/2020 EPI_ISL_1786492 Virology, Universitätsklinikum des Saarlandes Epigenetics, Saarland University Kathrin Kattler et al
					hCoV-19/Belgium/55-2101-319/2021 EPI_ISL_871829 Jessa Jessa Brigitte Maes et al
					hCoV-19/Netherlands/UT-RIVM-21103/2020 EPI_ISL_824038 Dutch COVID-19 response team National Institute for Public Health and the Environment (RIVM) Adam Meijer et al
					hCoV-19/USA/UT-04042/2020 EPI_ISL_475731 Utah Public Health Laboratory Utah Public Health Laboratory Erin Young et al
					hCoV-19/Morocco/FMP-73/2021 EPI_ISL_1116465 Laboratoire central de Virologie Laboratoire de Biotechnologie Ghizlane EL Amin et al
					hCoV-19/USA/MI-MDHHS-SC20597/2020 EPI_ISL_462679 MT585043.1 Michigan Department of Health and Human Services, Bureau of Laboratories Michigan Department of Health and Human Services, Bureau of Laboratories Blankenship HM et al
					hCoV-19/Hungary/MH-9653/2020 EPI_ISL_526224 Hungarian Defence Forces Military Medical Centre National Laboratory of Virology, Szentágothai Research Centre Endre Gábor Tóth et al
					hCoV-19/Hungary/MH-6603/2020 EPI_ISL_526236 Hungarian Defence Forces Military Medical Centre National Laboratory of Virology, Szentágothai Research Centre Endre Gábor Tóth et al
					hCoV-19/Austria/CeMM0697/2020 EPI_ISL_583653 Austrian Agency for Health and Food Safety (AGES) Bergthaler laboratory, CeMM Research Center for Molecular Medicine of the Austrian Academy of Sciences Alexandra Popa et al A
					hCoV-19/Austria/CeMM0711/2020 EPI_ISL_583664 Austrian Agency for Health and Food Safety (AGES) Bergthaler laboratory, CeMM Research Center for Molecular Medicine of the Austrian Academy of Sciences Alexandra Popa et al A
					hCoV-19/Paraguay/33621/2020 EPI_ISL_1340758 Departamento de Virologia, Laboratorio Central de Salud Pública, Avenida Venezuela y Teniente Escurra, Asunción, Paraguay Laboratory of Respiratory Viruses and Measles, Oswaldo Cruz Institute, FIOCRUZ Paola Resende et al
					hCoV-19/Bolivia/SAN-UPCH-0997/2021 EPI_ISL_5148532 Laboratorio de Diagnóstico e Investigación BIOSCIENCE SRL Laboratorio de Genómica Microbiana, Universidad Peruana Cayetano Heredia Pablo Tsukayama et al
					hCoV-19/Bolivia/SAN-UPCH-1016/2020 EPI_ISL_5147061 Laboratorio de Diagnóstico e Investigación BIOSCIENCE SRL Laboratorio de Genómica Microbiana, Universidad Peruana Cayetano Heredia Pablo Tsukayama et al
					hCoV-19/Bolivia/26955/2020 EPI_ISL_837573 Centro Nacional de Enfermedades Tropicales (CENETROP) Laboratory of Respiratory Viruses and Measles, Oswaldo Cruz Institute, FIOCRUZ Paola Resende et al
					hCoV-19/Bolivia/26945/2020 EPI_ISL_837553 Centro Nacional de Enfermedades Tropicales (CENETROP) Laboratory of Respiratory Viruses and Measles, Oswaldo Cruz Institute, FIOCRUZ Paola Resende et al
					hCoV-19/NewZealand/20VR3142/2020 EPI_ISL_579434 MZ332427.1 Canterbury Health Laboratories Institute of Environmental Science and Research (ESR) Xiaoyun Ren et al
					hCoV-19/Hungary/MH-13211/2020 EPI_ISL_526225 Hungarian Defence Forces Military Medical Centre National Laboratory of Virology, Szentágothai Research Centre Endre Gábor Tóth et al
					hCoV-19/Mexico/JAL-InDRE_550/2021 EPI_ISL_1168620 Instituto de Diagnostico y Referencia Epidemiologicos INDRE_RNLSP Instituto de Diagnostico y Referencia Epidemiologicos (INDRE) Claudia Wong-Arambula et al
					hCoV-19/Mexico/MIC-InDRE_319/2020 EPI_ISL_1060708 Instituto de Diagnostico y Referencia Epidemiologicos (INDRE)_RNLSP Instituto de Diagnostico y Referencia Epidemiologicos (INDRE) Claudia Wong-Arambula et al
					hCoV-19/Cyprus/BMVUCY372/2020 EPI_ISL_7210002 NIPD Genetics Limited Laboratory of Biotechnology and Molecular Virology, University of Cyprus Leondios G. Kostrikis et al.
					hCoV-19/Lebanon/LAU-R250/2020 EPI_ISL_8311725 LAUMC-Rizk Hospital Multi-Omics Laboratory - School of Pharmacy - Lebanese American University Nancy Fayad et al
					hCoV-19/Lebanon/S14_S31/2020 EPI_ISL_12470081 Rafik Hariri University Hospital Khazen Lab Rola Husni et al
					hCoV-19/Ghana/WACCBIP-GS472/2020 EPI_ISL_2422520 West African Centre for Cell Biology of Infectious Pathogen, University of Ghana, Legon WACCBIP, University of Ghana, Volta Road, Legon, Accra Collins M. Morang'a et al
					hCoV-19/Jordan/AM-ALSR-5797/2021 EPI_ISL_878498 Biolab Diagnostic Laboratories Andersen lab at Scripps Research Issa Abu-Dayyeh et al
					hCoV-19/Lebanon/LAU-R216/2020 EPI_ISL_8311720 LAUMC-Rizk Hospital Multi-Omics Laboratory - School of Pharmacy - Lebanese American University Nancy Fayad et al
					hCoV-19/Mexico/COA_LANGEBIO_IMSS_0240/2021 EPI_ISL_1662036 Centro de Investigacion Biomedica del Noreste (CIBIN) Unidad de Genomica Avanzada Consorcio Mexicano de Vigilancia Genomica (CoViGen-Mex). Authors (in alphabetical order): Julio Elias Alvarado-Yaah et al
					hCoV-19/Turkey/HSGM-IST16/2020 EPI_ISL_812912 Ministry of Health Turkey Ministry of Health Turkey Fatma Bayrakdar et al B
					hCoV-19/USA/WA-S3892/2021 EPI_ISL_903178 Washington State Department of Health Seattle Flu Study Deborah A. Nickerson et al
					hCoV-19/Mexico/BCS-InDRE_469/2021 EPI_ISL_1168539 Instituto de Diagnostico y Referencia Epidemiologicos INDRE_RNLSP Instituto de Diagnostico y Referencia Epidemiologicos (INDRE) Claudia Wong-Arambula et al
					hCoV-19/Mexico/BCS-InDRE_472/2021 EPI_ISL_1168542 Instituto de Diagnostico y Referencia Epidemiologicos INDRE_RNLSP Instituto de Diagnostico y Referencia Epidemiologicos (INDRE) Claudia Wong-Arambula et al
					hCoV-19/Mexico/SIN-InDRE-IBT-25/2020 EPI_ISL_1301459 OK436307.1 Instituto de Diagnostico y Referencia Epidemiologicos InDRE_RNLSP Instituto de Biotecnología de la UNAM Authors from IBT et al
					hCoV-19/USA/WY-WPHL-20061916/2020 EPI_ISL_769901 Wyoming Public Health Laboratory Wyoming Public Health Laboratory Noah Hull et al
					hCoV-19/USA/HI-H210918/2021 EPI_ISL_967701 State Laboratories Division, Hawaii State Department of Health State Laboratories Division, Hawaii State Department of Health Pamela O'Brien et al
					hCoV-19/Peru/HUA-INS-688/2020 EPI_ISL_1111148 Laboratorio de Referencia Nacional de Virus Respiratorio. Instituto Nacional de Salud Perú Laboratorio de Referencia Nacional de Enteropatógenos. Instituto Nacional de Salud del Perú Ronnie Gavilan Chavez et al
					hCoV-19/Zimbabwe/ZW-34091/2020 EPI_ISL_1191830 National Microbiology Reference Laboratory Quadram Institute Bioscience Tapfumanei Mashe et al
					hCoV-19/NorthernMarianaIslands/MP-CDC-2-3831009-/2020 EPI_ISL_3353677 MZ779303.1 Commonwealth Healthcare Center Centers for Disease Control and Prevention Division of Viral Diseases, Pathogen Discovery Mili Sheth et al
					hCoV-19/USA/MT-UMGC-00087/2021 EPI_ISL_2791450 UMGC UMGC Jeffrey Good et al
					hCoV-19/Mexico/AGU-InDRE_F11772B_S1094/2021 EPI_ISL_1516786 LESP Aguascalientes Instituto de Diagnostico y Referencia Epidemiologicos (INDRE) Claudia Wong-Arambula et al
					hCoV-19/Mexico/SON-InDRE_329/2020 EPI_ISL_1060763 Instituto de Diagnostico y Referencia Epidemiologicos (INDRE)_RNLSP Instituto de Diagnostico y Referencia Epidemiologicos (INDRE) Claudia Wong-Arambula et al
					hCoV-19/Mexico/JAL-InDRE_F10959_S879/2021 EPI_ISL_1405908 LESP Jalisco Instituto de Diagnostico y Referencia Epidemiologicos (INDRE) Claudia Wong-Arambula et al
					hCoV-19/USA/CO-CDPHE-2010175152/2020 EPI_ISL_4749782 OK401836.1 Colorado Department of Public Health and Environment Colorado Department of Public Health and Environment Laura Bankers et al
					hCoV-19/Aruba/AW-RIVM-10388/2020 EPI_ISL_636514 Dutch COVID-19 response team National Institute for Public Health and the Environment (RIVM) Adam Meijer et al
					hCoV-19/Curacao/CW-RIVM-10364/2020 EPI_ISL_636519 Dutch COVID-19 response team National Institute for Public Health and the Environment (RIVM) Adam Meijer et al
					hCoV-19/Curacao/CW-RIVM-21721/2020 EPI_ISL_1014561 Dutch COVID-19 response team National Institute for Public Health and the Environment (RIVM) Adam Meijer et al
					hCoV-19/Djibouti/NAMRU3_CL5/2020 EPI_ISL_3845360 MZ970748.1 Naval Medical Research Unit No. 3 Naval Medical Research Center Biological Defense Research Directorate Catherine E. Arnold et al
					hCoV-19/Bahamas/33833/2020 EPI_ISL_1415407 Reference Laboratory of the Ministry of Health Laboratory of Respiratory Viruses and Measles, Oswaldo Cruz Institute, FIOCRUZ Paola Resende et al
					hCoV-19/USA/VA-DCLS-1298/2020 EPI_ISL_572289 MW067775.1 Virginia DCLS Virginia DCLS Virginia DCLS et al
					hCoV-19/Mexico/CMX-INER-0056/2020 EPI_ISL_837600 Instituto Nacional de Enfermedades Respiratorias (INER) Instituto Nacional de Enfermedades Respiratorias (INER) Celia Boukadida et al
					hCoV-19/Mexico/GRO-InDRE-92/2020 EPI_ISL_658899 Instituto de Diagnostico y Referencia Epidemiologicos (INDRE) Instituto de Diagnostico y Referencia Epidemiologicos (INDRE) Gisela Barrera-Badillo et al
					hCoV-19/EquatorialGuinea/16819/2020 EPI_ISL_648361 Laboratorio de Investigaciones de Baney University Hospital Basel, Clinical Bacteriology Carlos Cortes et al
					hCoV-19/Panama/PA1016-GMI/2020 EPI_ISL_11686118 Gorgas Memorial Institute of Health Studies Gorgas Memorial Institute of Health Studies Claudia Gonzalez et al
					hCoV-19/Panama/PA930-GMI/2020 EPI_ISL_11686374 Gorgas Memorial Institute of Health Studies Gorgas Memorial Institute of Health Studies Claudia Gonzalez et al
					hCoV-19/CaboVerde/Mindelo_00025/2020 EPI_ISL_1123284 Virology Laboratory of São Vicente Institut Pasteur de Dakar Nadia Rodrigues et al
					hCoV-19/CaboVerde/Mindelo_00087/2020 EPI_ISL_1711652 Virology Laboratory of São Vicente Institut Pasteur de Dakar Nadia Rodrigues et al
					hCoV-19/Senegal/107980/2020 EPI_ISL_8525878 Institut Pasteur de Dakar Institut Pasteur de Dakar Diallo Amadou et al
					hCoV-19/Switzerland/VD-ETHZ-280103/2020 EPI_ISL_560493 LR882793.1 Viollier AG Department of Biosystems Science and Engineering, ETH Zürich Christian Beisel et al
					hCoV-19/Germany/BE-ChVir-D1922-4497/2020 EPI_ISL_753867 Charité Universitätsmedizin Berlin, Institut für Virologie/Labor Berlin Charité Universitätsmedizin Berlin, Institut für Virologie Victor M Corman et al
					hCoV-19/Senegal/SN-MBO-20-1213/2020 EPI_ISL_1827877 Institute for Health Research, Epidemiological Surveillance and Training (IRESSEF) Abbott Laboratories Souleymane Mboup et al
					hCoV-19/Senegal/62872/2020 EPI_ISL_476494 Institut Pasteur Dakar Institut Pasteur de Dakar Ndongo Dia et al
					hCoV-19/Gambia/NPHL-1209/2020 EPI_ISL_561214 MRCG at LSHTM Genomics lab MRCG at LSHTM Genomics lab Abdul Karim sesay et al
					hCoV-19/Iran/GRC-7773/2020 EPI_ISL_2692893 Pars Hospital Laboratory, Rasht, Iran. Genetics Research Center, University of Social Welfare and Rehabilitation Sciences Zohreh Fattahi et al
					hCoV-19/Iran/Ghilan-S15-319/2020 EPI_ISL_1014679 National Influenza Center, Virology Department National Influenza Center A Nejati et al
					hCoV-19/Iran/Ghilan-T15-191/2020 EPI_ISL_1014680 National Influenza Center, Virology Department National Influenza Center K Sadeghi et al
					hCoV-19/Romania/DJ61237/2021 EPI_ISL_6194179 Medical Genetics Laboratory, Regional Centre of Medical Genetics, Emergency County Hospital Craiova Medical Genetics Laboratory, Regional Centre of Medical Genetics, Emergency County Hospital Craiova Anca-Lelia (Riza) Costache et al
					hCoV-19/Romania/SC14734/2021 EPI_ISL_6194920 Medical Genetics Laboratory, Regional Centre of Medical Genetics, Emergency County Hospital Craiova Medical Genetics Laboratory, Regional Centre of Medical Genetics, Emergency County Hospital Craiova Anca-Lelia (Riza) Costache et al
					hCoV-19/Romania/DJ23542/2020 EPI_ISL_5918319 Medical Genetics Laboratory, Regional Centre of Medical Genetics, Emergency County Hospital Craiova Medical Genetics Laboratory, Regional Centre of Medical Genetics, Emergency County Hospital Craiova Anca-Lelia (Riza) Costache et al
					hCoV-19/Romania/RO_DJ40541/2020 EPI_ISL_896374 University of Medicine and Pharmacy of Craiova Stefan cel Mare" University Metagenomics Lab
hCoV-19/Romania/DJ42307/2020	EPI_ISL_7613734		Medical Genetics Laboratory, Regional Centre of Medical Genetics, Emergency County Hospital Craiova	Medical Genetics Laboratory, Regional Centre of Medical Genetics, Emergency County Hospital Craiova	Anca-Lelia (Riza) Costache et al
hCoV-19/Serbia/B-0812/2020	EPI_ISL_6852224		Center for forensic and applied molecular genetics, Faculty of Biology, University of Belgrade	Center for forensic and applied molecular genetics, Faculty of Biology, University of Belgrade	D.Keckarević et al
hCoV-19/Lithuania/T_52/2020	EPI_ISL_904939		Vilnius University Hospital Santaros Klinikos, Vilnius University	Institute of Biotechnology, Life Sciences Center, Vilnius University	Emilija Vasiliunaite et al
hCoV-19/Slovenia/22-1246/2021	EPI_ISL_1402266		Department of Public Health Microbiology Ljubljana, National Laboratory for Health, Environment and Food	Department of Public Health Microbiology Ljubljana, National Laboratory for Health, Environment and Food	Tom Koritnik et al
hCoV-19/Slovenia/181116/2020	EPI_ISL_5064022		Institute of Microbiology and Immunology, Faculty of Medicine, University of Ljubljana	Institute of Microbiology and Immunology, Faculty of Medicine, University of Ljubljana	Alen Suljič et al
hCoV-19/Slovenia/22-839/2021	EPI_ISL_1402321		Department of Public Health Microbiology Ljubljana, National Laboratory for Health, Environment and Food	Department of Public Health Microbiology Ljubljana, National Laboratory for Health, Environment and Food	Tom Koritnik et al
hCoV-19/Slovenia/122250/2020	EPI_ISL_2886779		Institute of Microbiology and Immunology, Faculty of Medicine, University of Ljubljana	Institute of Microbiology and Immunology, Faculty of Medicine, University of Ljubljana	Alen Suljič et al
hCoV-19/Slovenia/245903/2020	EPI_ISL_5103251		Institute of Microbiology and Immunology, Faculty of Medicine, University of Ljubljana	Institute of Microbiology and Immunology, Faculty of Medicine, University of Ljubljana	Alen Suljič et al
hCoV-19/Liechtenstein/UHB-4168696501/2020	EPI_ISL_1233663		Labormedizinisches Zentrum Dr Risch	Clinical Bacteriology	Tim Roloff et al
hCoV-19/Croatia/1730/2021	EPI_ISL_2308911		Institute of Public Health Varaždin County	Croatian Institute of Public Health	Irena Tabain et al
hCoV-19/BosniaandHerzegovina/Alea-02/2021	EPI_ISL_922076		General Hospital #Abdulah Nakas" Sarajevo	Alea Genetic Centre	Rijad Konjhodzic et al
hCoV-19/Slovakia/17493-VHU5689/2020	EPI_ISL_2276076		Regional Authority of Public Health Trenčín	Veterinary institute in Zvolen Slovakia	Dirbáková Z. et al
hCoV-19/Australia/NSW1457/2020	EPI_ISL_845793		South Eastern Area Laboratory Services (SEALS)	NSW Health Pathology - Institute of Clinical Pathology and Medical Research; Westmead Hospital; University of Sydney	CIDM-PH et al.
hCoV-19/Georgia/Tb-SNGS027/2021	EPI_ISL_1791050		Department for Virology, Molecular Biology and Genome Research, R. G. Lugar Center for Public Health Research, National Center for Disease Control and Public Health (NCDC) of Georgia.	Department for Virology, Molecular Biology and Genome Research, R. G. Lugar Center for Public Health Research, National Center for Disease Control and Public Health (NCDC) of Georgia.	Giorgi Tomashvili et al
hCoV-19/Croatia/HRV000_269/2021	EPI_ISL_1195729		Public Health Institute of Šibenik-Knin County	Croatian Institute of Public Health	Irena Tabain et al
hCoV-19/Slovenia/183556/2020	EPI_ISL_5064159		Institute of Microbiology and Immunology, Faculty of Medicine, University of Ljubljana	Institute of Microbiology and Immunology, Faculty of Medicine, University of Ljubljana	Alen Suljič et al
hCoV-19/Croatia/Zagreb-12/2020	EPI_ISL_710549		University Hospital Dubrava	Ruđer Boškovic Institute; Forensic Science Centre Ivan Vučetić; University of Zagreb Faculty of Science	Robert Belužić et al
hCoV-19/CzechRepublic/NRL-1071/2021	EPI_ISL_1510308		National Institute of Public Health	State Veterinary Institute Prague	Nagy et al
hCoV-19/Poland/PL_RCNT_E17632/2020	EPI_ISL_3663691		Regional Science and Technology Center	Regional Science and Technology Center	Łukasz Madej et al
hCoV-19/Norway/3667/2021	EPI_ISL_1192246		Foerde Hospital, Department of Microbiology	Norwegian Institute of Public Health, Department of Virology	Kathrine Stene-Johansen et al
hCoV-19/Cyprus/BMVUCY436/2020	EPI_ISL_7210635		NIPD Genetics Limited	Laboratory of Biotechnology and Molecular Virology, University of Cyprus	Leondios G. Kostrikis et al.
hCoV-19/Cyprus/BMVUCY564/2020	EPI_ISL_7210558		NIPD Genetics Limited	Laboratory of Biotechnology and Molecular Virology, University of Cyprus	Leondios G. Kostrikis et al.
hCoV-19/Cyprus/BMVUCY511/2020	EPI_ISL_7210656		NIPD Genetics Limited	Laboratory of Biotechnology and Molecular Virology, University of Cyprus	Leondios G. Kostrikis et al.
hCoV-19/Netherlands/NH-EMC-42/2020	EPI_ISL_523411		Dutch COVID-19 response team	Erasmus Medical Center	Bas Oude Munnink et al
hCoV-19/India/WB-1931500882344/2021	EPI_ISL_1419574		INSACOG-WB	National Institute of Biomedical Genomics – INSACOG	Arindam Maitra et al
hCoV-19/Nigeria/AK-CV324/2020	EPI_ISL_729994		Nigeria Centre for Disease Control (NCDC)	African Centre of Excellence for Genomics of Infectious Diseases (ACEGID), Redeemer's University, Ede, Osun State, Nigeria	Oluniyi P.E. et al
hCoV-19/Germany/BAV-MVP0292/2020	EPI_ISL_548957		Max von Pettenkofer Institute, Virology, National Reference Center for Retroviruses, LMU München	Laboratory for Functional Genome Analysis, Dept. Genomics, Gene Center of the LMU Munich	Max Muenchhoff et al
hCoV-19/Kenya/AFI-MNB-309/2020	EPI_ISL_2779360		KEMRI/DEID Surveillance Site (Mtongwe Navy Base Hospital)	USAMRD-A, Basic Science Laboratory	Gathii Kimita et al
hCoV-19/Malawi/COM-SEQ7032/2020	EPI_ISL_8889540		Kamuzu University of Health Sciences, College of Medicine, Department of Pathology	Kamuzu University of Health Sciences, College of Medicine, Department of Pathology	Tonney Nyirenda et al
hCoV-19/Malawi/COM-SEQ6445/2020	EPI_ISL_8889525		Kamuzu University of Health Sciences, College of Medicine, Department of Pathology	Kamuzu University of Health Sciences, College of Medicine, Department of Pathology	Tonney Nyirenda et al
hCoV-19/SriLanka/COV91/2020	EPI_ISL_428672	MT371049.1	Centre for Dengue Research	Centre for Dengue Research	Chandima Jeewandara et al A (https://dx.doi.org/10.21203/rs.3.rs-44134/v1)
hCoV-19/USA/AK-PHL092/2020	EPI_ISL_427619	MT477850.1	Alaska State Virology Laboratory	Alaska State Virology Laboratory	Chen et al
hCoV-19/USA/MO-MSPHL-000489/2020	EPI_ISL_1392850		Missouri State Public Health Laboratory	Missouri State Public Health Laboratory	Matthew Sinn et al
hCoV-19/Italy/EMR-UA-02_00107/2020	EPI_ISL_5687736		Centro di riferimento regionale per le emergenze microbiologiche (CRREM)	Laboratory of Medical Microbiology, University of Antwerp	Mathias Smet et al
hCoV-19/USA/IA-CDC-3873564-001/2020	EPI_ISL_647990	MW279314.1	IA State Hygienic Laboratory	Pathogen Discovery, Respiratory Viruses Branch, Division of Viral Diseases, Centers for Disease Control and Prevention	Ying Tao et al B
hCoV-19/NewZealand/20VR1952/2020	EPI_ISL_459738		Waikato Hospital	Institute of Environmental Science and Research (ESR)	Matt Storey et al
hCoV-19/Kenya/C28591/2020	EPI_ISL_806551		KEMRI-Wellcome Trust Research Programme/KEMRI-CGMR-C Kilifi	KEMRI-Wellcome Trust Research Programme/KEMRI-CGMR-C Kilifi	Githinji et al
hCoV-19/Uganda/UG074/2020	EPI_ISL_737943		Uganda Central Public Health Lab and Uganda Virus Research Institute	MRC/UVRI & LSHTM Uganda Research Unit	Matthew Cotten et al
hCoV-19/Denmark/DCGC-1486/2020	EPI_ISL_617970		Department of Virus and Microbiological Special Diagnostics, Statens Serum Institut, Denmark	Albertsen lab, Department of Chemistry and Bioscience, Aalborg University, Denmark	Danish Covid-19 Genome Consortia et al
hCoV-19/Denmark/DCGC-1591/2020	EPI_ISL_618635		Department of Virus and Microbiological Special Diagnostics, Statens Serum Institut, Denmark	Albertsen lab, Department of Chemistry and Bioscience, Aalborg University, Denmark	Danish Covid-19 Genome Consortia et al
hCoV-19/Philippines/PH-RITM-518/2020	EPI_ISL_10942951		LAS PI	Research Institute for Tropical Medicine	Inez Andrea Medado et al
hCoV-19/Malaysia/IMR-WC196746/2020	EPI_ISL_728161		Institute for Medical Research, Infectious Disease Research Centre, National Institutes of Health, Ministry of Health Malaysia	Institute for Medical Research, Infectious Disease Research Centre, National Institutes of Health, Ministry of Health Malaysia	Suppiah J et al
hCoV-19/Malaysia/UNIMAS-B074/2020	EPI_ISL_718176		Borneo Medical Centre	Institute of Health and Community Medicine	David Perera et al
hCoV-19/Malaysia/MGI-DNALAB5/2020	EPI_ISL_1435787		DNALAB Sdn. Bhd.	Malaysia Genome Institute	Mohd Noor Mat Isa et al
hCoV-19/Malaysia/IMR-CV140338/2020	EPI_ISL_718305		Institute for Medical Research, Infectious Disease Research Centre, National Institutes of Health, Ministry of Health Malaysia	Institute for Medical Research, Infectious Disease Research Centre, National Institutes of Health, Ministry of Health Malaysia	Suppiah J et al
hCoV-19/Austria/CeMM0870/2020	EPI_ISL_583735		Dr. Gernot Walder GmbH	Bergthaler laboratory, CeMM Research Center for Molecular Medicine of the Austrian Academy of Sciences	Alexandra Popa et al A
hCoV-19/Ecuador/USFQ-231/2020	EPI_ISL_660531		Institute of Microbiology, Universidad San Francisco de Quito	Institute of Microbiology, Universidad San Francisco de Quito	Sully Márquez et al
hCoV-19/NewZealand/NZ7_patient/2020	EPI_ISL_8802828		Southern Community Laboratories	Quinones-Mateu Laboratory	Miguel Quinones-Mateu et al
hCoV-19/Kenya/C3427/2020	EPI_ISL_457906	MW751202.1	KEMRI-CGMR-C	KEMRI-Wellcome Trust Research Programme/KEMRI-CGMR-C Kilifi	Githinji G. et al 2020 et al (https://virological.org/t/introduction-and-local-transmission-of-sars-cov-2-cases-in-kenya/497)
hCoV-19/Ecuador/USFQ-004/2020	EPI_ISL_477014		Institute of Microbiology, Universidad San Francisco de Quito	Institute of Microbiology, Universidad San Francisco de Quito	Belen Prado-Vivar et al
hCoV-19/Guadeloupe/IPG-7331/2020	EPI_ISL_613431		Institut Pasteur de la Guadeloupe	Institut Pasteur de la Guadeloupe	Marion Barbet et al A
hCoV-19/Guadeloupe/IPG-7336/2020	EPI_ISL_613435		Institut Pasteur de la Guadeloupe	Institut Pasteur de la Guadeloupe	Marion Barbet et al A
hCoV-19/Colombia/HUI-GVI-98032/2020	EPI_ISL_447811		Instituto Nacional de Salud, Bogotá, Colombia	Grupo de Investigaciones Microbiológicas-UR (GIMUR), Departamento de Biología, Facultad de Ciencias Naturales, Universidad del Rosario, Bogotá, Colombia Instituto Nacional de Salud, Bogotá, Colombia Icahn School of Medicine at Mount Sinai, New York, USA	Juan David Ramírez et al B (https://www.medrxiv.org/content/10.1101/2020.06.11.20125799v1)
hCoV-19/USA/IN-Lilly-IPB0173-05bc06/2020	EPI_ISL_911407		Clinical Diagnostics Laboratory, Diagnostic & Experimental Pathology, Lilly Research Laboratories	Clinical Diagnostics Laboratory, Diagnostic & Experimental Pathology, Lilly Research Laboratories	Tim Holzer et al
hCoV-19/Kenya/C3216/2020	EPI_ISL_457904	MW751200.1	KEMRI-CGMR-C	KEMRI-Wellcome Trust Research Programme/KEMRI-CGMR-C Kilifi	Githinji G. et al 2020 et al (https://virological.org/t/introduction-and-local-transmission-of-sars-cov-2-cases-in-kenya/497)
hCoV-19/Togo/BMC-27079-20/2020	EPI_ISL_1436817		Institut National d'Hygiène	Unité Mixte Internationale TransVIHMI (UMI 233 IRD – U1175 INSERM - Université de Montpellier) IRD (Institut de recherche pour le développement)	Mounerou SALOU et al
hCoV-19/Panama/GMI-PA345575/2020	EPI_ISL_1225357		Gorgas Memorial Laboratory of Health Studies	Gorgas Memorial Laboratory of Health Studies	Yamilka Diaz et al
hCoV-19/Panama/GMI-PA403167/2020	EPI_ISL_1225499		Gorgas Memorial Laboratory of Health Studies	Gorgas Memorial Laboratory of Health Studies	Yamilka Diaz et al
hCoV-19/Panama/GMI-PA461381/2020	EPI_ISL_1225549		Gorgas Memorial Laboratory of Health Studies	Gorgas Memorial Laboratory of Health Studies	Yamilka Diaz et al
hCoV-19/CostaRica/CABANA-CR-UCR-INCIENSA-ITV-UBA-Uda-UGA-IMSS-UPC-1936-648909/2021	EPI_ISL_7711628		Hospital Dr. Fernando Escalante Pradilla	Universidad de Costa Rica e Instituto Costarricense de Investigacion y Ensenanza en Nutricion y Salud	Brenes Hebleen et al
hCoV-19/Mozambique/INS-K011799/2020	EPI_ISL_2396904		Instituto Nacional de Saude (INS), Mozambique	KRISP, KZN Research Innovation and Sequencing Platform	Nalia Ismael et al
hCoV-19/Kenya/ILRI_COVC19152/2020	EPI_ISL_4252480		International Livestock Research Institute	International Livestock Research Institute	Samuel O. Oyola et al
hCoV-19/Cameroon/ICGEB-CIRCB_26193/2021	EPI_ISL_2504141		Chantal Biya International Reference Centre (CIRCB)	International Centre for Genetic Engineering and Biotechnology (ICGEB) and ARGO Open Lab for Genome Sequencing	Joseph Fokam et al
hCoV-19/Niger/OIM152/2021	EPI_ISL_2281770		Centre de Recherche Médicale et Sanitaire (CERMES)	Institut Pasteur de Dakar	Lagare Adamou et al
hCoV-19/Libya/EMC-9/2021	EPI_ISL_2860644		Public Health Reference Laboratory	Erasmus Medical Center	Omar Elahmer-Abdulla Bashein- Rahma Algheriani-Ahlam Alarif et al
hCoV-19/Coted-Ivoire/127980-cv197/2020	EPI_ISL_9893275		Department of Epidemic Viruses, Institut Pasteur of Côte d'Ivoire, Abidjan, Côte d'Ivoire	Molecular Genetics Platform, Institut Pasteur of Côte d'Ivoire, Abidjan, Côte d'Ivoire	Aristide Berenger Ako AKO et al
hCoV-19/Togo/NMIMR-21-TGS-148/2021	EPI_ISL_3914980		Institut National D’hygiene, Lome, Togo	Noguchi Memorial Institute for Medical Research, University of Ghana, Legon, Ghana	Afiwa W. Halatoko et al
hCoV-19/Libya/EMC-6/2021	EPI_ISL_2860641		Public Health Reference Laboratory	Erasmus Medical Center	Omar Elahmer-Abdulla Bashein- Rahma Algheriani-Ahlam Alarif et al
hCoV-19/Mali/MAL0113/2021	EPI_ISL_4273952		University Clinical Research Center (UCRC)	Northwestern University - Center for Pathogen Genomics and Microbial Evolution	Ramon Lorenzo-Redondo et al
hCoV-19/Singapore/402/2021	EPI_ISL_1477037		National Public Health Laboratory, National Centre for Infectious Diseases	National Public Health Laboratory, National Centre for Infectious Diseases	Tze Minn Mak et al
hCoV-19/Kuwait/JAH3092406/2021	EPI_ISL_2557459		MOH - Jaber Al-Ahmad Hospital (Innovation Research Laboratory)	MOH - Jaber Al-Ahmad Hospital (Innovation Research Laboratory)	Salman Al-Sabah et al
hCoV-19/Uganda/UG430/2021	EPI_ISL_2346411		MRC/UVRI & LSHTM Uganda Research Unit, Central Public Health Laboratories	MRC/UVRI & LSHTM Uganda Research Unit, Central Public Health Laboratories	Matthew Cotten et al
hCoV-19/Sudan/N6746/2021	EPI_ISL_4739550		National Public Health Laboratory (NPHL)	National Institute for Communicable Diseases of the National Health Laboratory Service	Elham Rizgalla et al
hCoV-19/Moldova/ICGEB_807539_S5/2021	EPI_ISL_3903717		Nicolae Testemitanu State University of Medicine and Pharmacy	International Centre for Genetic Engineering and Biotechnology (ICGEB) and ARGO Open Lab Platform for Genome Sequencing	Ulinici M et al
hCoV-19/Niger/IPP10313/2021	EPI_ISL_2188485		Labo Analyses Med	National Reference Center for Viruses of Respiratory Infections, Institut Pasteur, Paris	Marion Barbet et al A
hCoV-19/Ghana/WACCBIP-GS721/2021	EPI_ISL_2836853		WACCBIP, University of Ghana, Accra, Ghana	WACCBIP, University of Ghana, Volta Road, Legon-Accra, Ghana	Collins M. Morang'a et al
hCoV-19/Libya/MZ054886/2021	EPI_ISL_8295663		Libyan Biotechnology Research Center	Libyan Biotechnology Research Center	Ahmad M. Ramadan et al
hCoV-19/Algeria/42551/2021	EPI_ISL_11749583		NIC, Viral Respiratory Unit	Virology Departement	Alia Grad et al
hCoV-19/SouthSudan/UG580/2021	EPI_ISL_2928027		South Sudan Ministry of Health, WHO South Sudan, MRC/UVRI & LSHTM Uganda Research Unit	MRC/UVRI & LSHTM Uganda Research Unit, South Sudan Ministry of Health, WHO South Sudan	Joseph Francis Wamala et al
hCoV-19/Mali/MAL0118/2021	EPI_ISL_4273962		University Clinical Research Center (UCRC)	Northwestern University - Center for Pathogen Genomics and Microbial Evolution	Ramon Lorenzo-Redondo et al
hCoV-19/Mali/MAL0114/2021	EPI_ISL_4273954		University Clinical Research Center (UCRC)	Northwestern University - Center for Pathogen Genomics and Microbial Evolution	Ramon Lorenzo-Redondo et al
hCoV-19/Mali/MAL0121/2021	EPI_ISL_4273969		University Clinical Research Center (UCRC)	Northwestern University - Center for Pathogen Genomics and Microbial Evolution	Ramon Lorenzo-Redondo et al
hCoV-19/Guinea/CERFIG-24679/2021	EPI_ISL_4205869		Clinical specimen	Centre de Recherche et de Formation en Infectiologie Guinée	Alpha Kabinet KEITA et al
hCoV-19/Mali/MAL0140/2021	EPI_ISL_4274003		University Clinical Research Center (UCRC)	Northwestern University - Center for Pathogen Genomics and Microbial Evolution	Ramon Lorenzo-Redondo et al
hCoV-19/SouthSudan/UG445/2021	EPI_ISL_2450802		National Public Health Laboratory, Ministry of Health, Ministry of Health, Republic of South Sudan	South Sudan Ministry of Health, WHO South Sudan, MRC/UVRI & LSHTM Uganda Research Unit	Joseph Francis Wamala et al
hCoV-19/SouthSudan/UG311/2021	EPI_ISL_2450782		National Public Health Laboratory, Ministry of Health, Ministry of Health, Republic of South Sudan	South Sudan Ministry of Health, WHO South Sudan, MRC/UVRI & LSHTM Uganda Research Unit	Joseph Francis Wamala et al
hCoV-19/SaudiArabia/KFSHRC_0124J/2021	EPI_ISL_6594835		Molecular Virology section, department of infection & immunity, KFSHRC	Molecular Virology section, department of infection & immunity, KFSHRC	Fatimah S. Alhamlan et al
hCoV-19/Mali/MAL0120/2021	EPI_ISL_4273966		University Clinical Research Center (UCRC)	Northwestern University - Center for Pathogen Genomics and Microbial Evolution	Ramon Lorenzo-Redondo et al
hCoV-19/Kenya/SS420/2021	EPI_ISL_2603107		KEMRI-Wellcome Trust Research Programme,Kilifi	KEMRI-Wellcome Trust Research Programme,Kilifi	Githinji G. et al
hCoV-19/Canada/NL-NML-62012/2021	EPI_ISL_2463835		NL-Dr. Leonard A. Miller Centre for Health Services	Public Health Agency of Canada (PHAC) National Microbiology Laboratory	Anna Majer et al
hCoV-19/Niger/IPP10318/2021	EPI_ISL_2188489		Labo Analyses Med	National Reference Center for Viruses of Respiratory Infections, Institut Pasteur, Paris	Marion Barbet et al A
hCoV-19/NewZealand/20VR2717/2020	EPI_ISL_456389	MZ332319.1	LabPLUS	Institute of Environmental Science and Research (ESR)	Matt Storey et al
hCoV-19/Panama/GMI-PA390566/2020	EPI_ISL_1225477		Gorgas Memorial Laboratory of Health Studies	Gorgas Memorial Laboratory of Health Studies	Yamilka Diaz et al
hCoV-19/Panama/513440-GMI/2020	EPI_ISL_13105145		Gorgas Memorial Institute of Health Studies	Gorgas Memorial Institute of Health Studies	Claudia Gonzalez et al
hCoV-19/Kenya/C1357/2020	EPI_ISL_457858	MW751212.1	KEMRI-CGMR-C	KEMRI-Wellcome Trust Research Programme/KEMRI-CGMR-C Kilifi	Githinji G. et al 2020 et al (https://virological.org/t/introduction-and-local-transmission-of-sars-cov-2-cases-in-kenya/497)
hCoV-19/Australia/SA0212/2020	EPI_ISL_467989		SA Pathology	SA Pathology	Lex Leong et al
hCoV-19/CzechRepublic/NRL_6849-11/2020	EPI_ISL_577632		The National Institute of Public Health	State Veterinary Institute Prague	Nagy et al
hCoV-19/Gambia/GC19-1706/2020	EPI_ISL_561028		MRCG at LSHTM Genomics lab	MRCG at LSHTM Genomics lab	Abdul Karim sesay et al
hCoV-19/Kenya/C5029/2020	EPI_ISL_568749	MW751244.1	KEMRI-Wellcome Trust Research Programme/KEMRI-CGMR-C Kilifi	KEMRI-Wellcome Trust Research Programme/KEMRI-CGMR-C Kilifi	Githinji et al 2020 et al
hCoV-19/Kenya/C5289/2020	EPI_ISL_568756	MW751249.1	KEMRI-Wellcome Trust Research Programme/KEMRI-CGMR-C Kilifi	KEMRI-Wellcome Trust Research Programme/KEMRI-CGMR-C Kilifi	Githinji et al 2020 et al
hCoV-19/Kenya/C8288/2020	EPI_ISL_568856	MW751338.1	KEMRI-Wellcome Trust Research Programme/KEMRI-CGMR-C Kilifi	KEMRI-Wellcome Trust Research Programme/KEMRI-CGMR-C Kilifi	Githinji et al 2020 et al
hCoV-19/Australia/ACT0074/2020	EPI_ISL_498534		ACT Pathology	Schwessinger Lab	Ashley Jones et al
hCoV-19/USA/SD-SDPHL-0098/2020	EPI_ISL_1314874	MW788459.1	South Dakota Public Health Laboratory	South Dakota Public Health Laboratory	Jacob Garfin et al
hCoV-19/Rwanda/NRLNAT1038/2020	EPI_ISL_925874		Nucleic Acid Testing, National Reference Laboratory	GIGA Medical Genomics	Yvan Butera et al
hCoV-19/Rwanda/NRLNAT2052/2020	EPI_ISL_960236		Nucleic Acid Testing, National Reference Laboratory	GIGA Medical Genomics	Yvan Butera et al
hCoV-19/Gambia/NPHL-1401/2020	EPI_ISL_561224		MRCG at LSHTM Genomics lab	MRCG at LSHTM Genomics lab	Abdul Karim sesay et al
hCoV-19/Bangladesh/icddrb-4107/2020	EPI_ISL_2361886		Virology Laboratory, International Centre for Diarrhoeal Disease Research, Bangladesh (ICDDR,B)	Virology Laboratory, International Centre for Diarrhoeal Disease Research, Bangladesh (ICDDR,B)	Mohammad Enayet Hossain et al
hCoV-19/Guatemala/ASI01104/2020	EPI_ISL_3098763		Laboratorio Nacional de Salud	Asociación de Salud Integral/Clínica Familiar "Luis Ángel García"	Eduardo Arathoon et al
hCoV-19/CaboVerde/Santiago-33084/2021	EPI_ISL_8351153		Virology Laboratory of Praia	Institut Pasteur de Dakar	Sanders Kevin et al
hCoV-19/DRC/ILRI_COVM02148/2021	EPI_ISL_10011313		Molecular Biology laboratory, Université Evangélique en Afrique	International Livestock Research Institute	Samuel O. Oyola et al
hCoV-19/Australia/VICMelbourne476/2021	EPI_ISL_7271157		Bio1 Mel	Bio2 Mel	Doe et al
hCoV-19/env/Liechtenstein/CeMM3811/2021	EPI_ISL_1118083		Department of Microbiology, University Innsbruck	Bergthaler laboratory, CeMM Research Center for Molecular Medicine of the Austrian Academy of Sciences	Lukas Endler et al
hCoV-19/BosniaandHerzegovina/AGC-215/2021	EPI_ISL_959650		General Hospital "Abdulah Nakas" Sarajevo	Alea Genetic Centre	Dino Pecar et al
hCoV-19/Turkey/HSGM-B10702/2021	EPI_ISL_2158037		Ministry of Health Turkey	Ministry of Health Turkey	Fatma Bayrakdar et al B
hCoV-19/env/Liechtenstein/CeMM3293/2021	EPI_ISL_1008286		Department of Microbiology, University Innsbruck	Bergthaler laboratory, CeMM Research Center for Molecular Medicine of the Austrian Academy of Sciences	Lukas Endler et al
hCoV-19/Italy/BAS_ISS_6684/2020	EPI_ISL_6510628		Laboratorio Tipizzazione Tessutale servizio di Virologia Molecolare, Ospedale Madonna delle Grazie	Istituto Superiore di Sanità (ISS)	Paola Stefanelli et al
hCoV-19/Netherlands/ZH-EMC-610/2020	EPI_ISL_578038		Dutch COVID-19 response team	Erasmus Medical Center	Bas Oude Munnink et al
hCoV-19/Netherlands/ZH-EMC-913/2020	EPI_ISL_722707		Dutch COVID-19 response team	Erasmus Medical Center	Bas Oude Munnink et al
hCoV-19/Ireland/WH-NVRL-83IRL31332/2021	EPI_ISL_875448		National Virus Reference Laboratory	National Virus Reference Laboratory	Michael Carr et al
hCoV-19/NewZealand/20CV0398/2020	EPI_ISL_582017		LabPLUS	Institute of Environmental Science and Research (ESR)	Xiaoyun Ren et al
hCoV-19/Portugal/PT2656/2021	EPI_ISL_941657		CH VN Gaia - Espinho	Instituto Nacional de Saude (INSA) and Instituto Gulbenkian de Ciencia (IGC)	Borges et al
hCoV-19/Portugal/PT2297/2021	EPI_ISL_941349		CH Tondela Viseu	Instituto Nacional de Saude (INSA)	Borges et al
hCoV-19/Netherlands/UT-RIVM-20192/2020	EPI_ISL_723346		Dutch COVID-19 response team	National Institute for Public Health and the Environment (RIVM)	Adam Meijer et al
hCoV-19/Morocco/FMP-41/2020	EPI_ISL_768840		Laboratoire Biolife	Laboratoire de Biotechnologie	Mouna Ouadghiri et al
hCoV-19/Tunisia/2285/2021	EPI_ISL_803119		Laboratory of Microbiology, National Reference Lab, Charles Nicolle Hospital; 2-University of Tunis ElManar, Faculty of Medicine of Tunis, LR99ES09, Tunis, Tunisia	Clinical and Experimental Pharmacology Lab, LR16SP02, National Center of Pharmacovigilance, University of Tunis El Manar, Tunis, Tunisia. 2-Neurodegenerative diseases and psychiatric troubles, LR18SP03, Razi Hospital, University of Tunis El Manar, Tunis, Tunisia. 3- Ministry of Health, National Observatory of New and Emerging Diseases, 1006, Tunis, Tunisia	Ilhem Boutiba-Ben Boubaker et al
hCoV-19/Kazakhstan/9008/2021	EPI_ISL_1448020		Laboratory of virology, National center of expertise	RSE "National Center for Biotechnology" and RSE "National Center of Expertise"	Shevtsov Alexandr et al
hCoV-19/Cameroon/CV424/2020	EPI_ISL_845554		National Public Health Laboratory, Cameroon	African Centre of Excellence for Genomics of Infectious Diseases (ACEGID), Redeemer's University	Oluniyi P.E. et al
hCoV-19/Ireland/CE-NVRL-75IRL33549/2020	EPI_ISL_671864		National Virus Reference Laboratory	National Virus Reference Laboratory	Michael Carr et al
hCoV-19/Spain/MD-IBV-99008586/2020	EPI_ISL_654126		Hospital General Universitario Gregorio Marañón	SeqCOVID-SPAIN consortium/IBV(CSIC)	Darío García de Viedma et al
hCoV-19/Luxembourg/LNS6774334/2020	EPI_ISL_771108		Laboratoire national de santé, Microbiology, Virology	Laboratoire national de santé, Microbiology, Microbial Genomics Platform	Anke Wienecke-Baldacchino et al
hCoV-19/Aruba/AW-RIVM-16073/2021	EPI_ISL_1232748		Dutch COVID-19 response team	National Institute for Public Health and the Environment (RIVM)	Adam Meijer et al
hCoV-19/Netherlands/ZH-RIVM-20610/2020	EPI_ISL_790692		Dutch COVID-19 response team	National Institute for Public Health and the Environment (RIVM)	Adam Meijer et al
hCoV-19/Mauritius/P-016004/2020	EPI_ISL_2499906		Virology Department, Central Health Laboratory	The Francis Crick Institute	Ramuth M et al
hCoV-19/Luxembourg/LNS2152271/2021	EPI_ISL_911144		Laboratoire national de sante, Microbiology, Virology	Laboratoire national de sante, Microbiology, Microbial Genomics Platform	Anke Wienecke-Baldacchino et al
hCoV-19/Belgium/UGent-298/2020	EPI_ISL_717981		Lab voor klinische biologie	Onderzoeksgroep Virologie	Laurens Lambrechts et al
hCoV-19/Denmark/DCGC-43261/2021	EPI_ISL_1023553		Department of Virus and Microbiological Special Diagnostics, Statens Serum Institut, Copenhagen, Denmark	Aalborg University	Danish Covid-19 Genome Consortium et al
hCoV-19/Belgium/LHUB31035079/2020	EPI_ISL_3356341		LHUB-ULB	LHUB-ULB	Charlotte Michel et al
hCoV-19/Ireland/LH-NVRL-20ILR11483/2020	EPI_ISL_732508		National Virus Reference Laboratory	National Virus Reference Laboratory	Michael Carr et al
hCoV-19/Australia/WA514/2020	EPI_ISL_794686		PathWest Laboratory Medicine WA	PathWest Laboratory Medicine WA Microbial Surveillance Unit	PathWest Laboratory Medicine WA Microbial Surveillance Unit et al
hCoV-19/SolomonIslands/SOL002/2020	EPI_ISL_4771871		National Referral Hospital Molecular Laboratory	Microbiological Diagnostic Unit - Public Health Laboratory (MDU-PHL)	Jilini et al
hCoV-19/SolomonIslands/SOL004/2020	EPI_ISL_4771882		National Referral Hospital Molecular Laboratory	Microbiological Diagnostic Unit - Public Health Laboratory (MDU-PHL)	Jilini et al
hCoV-19/Lithuania/S21B72/2021	EPI_ISL_1324706		Klaipeda University Hospital	Vilnius University Hospital Santaros Klinikos, Center of Laboratory Medicine	Gytis Dudas et al
hCoV-19/Tunisia/69681/2020	EPI_ISL_796782		Laboratory of Microbiology, National Reference Lab, Charles Nicolle Hospital; 2-University of Tunis ElManar, Faculty of Medicine of Tunis, LR99ES09, Tunis, Tunisia	Clinical and Experimental Pharmacology Lab, LR16SP02, National Center of Pharmacovigilance, University of Tunis El Manar, Tunis, Tunisia. 2-Neurodegenerative diseases and psychiatric troubles, LR18SP03, Razi Hospital, University of Tunis El Manar, Tunis, Tunisia. 3- Ministry of Health, National Observatory of New and Emerging Diseases, 1006, Tunis, Tunisia	Ilhem Boutiba-Ben Boubaker et al
hCoV-19/Iraq/Hula-02/2020	EPI_ISL_3402237		Baghdad Teaching Hospital	virology lab	Thaer et al
hCoV-19/Iraq/HTh20210602_111/2020	EPI_ISL_2383317		The teaching Baghdad hospital	PCR lab	Abdulhussein Thaer et al
hCoV-19/England/QEUH-B4182E/2020	EPI_ISL_658471	OC996177.1	Lighthouse Lab in Glasgow	Wellcome Sanger Institute for the COVID-19 Genomics UK (COG-UK) Consortium	Harper VanSteenhouse et al
hCoV-19/England/ALDP-B1AD6B/2020	EPI_ISL_645975	OB993730.1	Lighthouse Lab in Alderley Park	Wellcome Sanger Institute for the COVID-19 Genomics UK (COG-UK) Consortium	Jacquelyn Wynn et al
hCoV-19/NorthMacedonia/11220/2021	EPI_ISL_1191741		Laboratory of virology and molecular diagnostics	Laboratory of virology and molecular diagnostics	Kuzmanovska Maja et al
hCoV-19/UnitedArabEmirates/BTC-5091/2021	EPI_ISL_5143264		BTC, Khalifa University	BTC, Khalifa University	Habiba Al Safar et al
hCoV-19/NewZealand/21CV0034/2021	EPI_ISL_794626		Middlemore Hospital	Institute of Environmental Science and Research (ESR)	Xiaoyun Ren et al
hCoV-19/Australia/NT30/2020	EPI_ISL_430633		Royal Darwin Hospital Pathology	Microbiological Diagnostic Unit Public Health Laboratory and Victorian Infectious Diseases Reference Laboratory, The Peter Doherty Institute for Infection and Immunity	Meumann et al
hCoV-19/USA/VT-CDC-2-4044523/2020	EPI_ISL_903635	MW550508.1	VT Dept. of Health Laboratory	Genomics and Discovery, Respiratory Viruses Branch, Division of Viral Diseases, Centers for Disease Control and Prevention	Krista Queen et al B
hCoV-19/Iran/Gilan-NIC184/2020	EPI_ISL_959278		National Influenza Center, Virology Department	National Influenza Center	A Nejati et al
hCoV-19/Afghanistan/IMB07970/2020	EPI_ISL_1001004		Bundeswehr Institute of Microbiology	Bundeswehr Institute of Microbiology	Markus Antwerpen et al
hCoV-19/Ecuador/USFQ-163/2020	EPI_ISL_525430		Institute of Microbiology, Universidad San Francisco de Quito	Institute of Microbiology, Universidad San Francisco de Quito	Juan José Guadalupe et al
hCoV-19/Turkey/HSGM-201505/2020	EPI_ISL_814091		Ministry of Health Turkey	Ministry of Health Turkey	Fatma Bayrakdar et al B
hCoV-19/SaudiArabia/KAIMRC-S135/2020	EPI_ISL_3799750	MZ895658.1	Clinical Microbiology Lab, King Abdulaziz Medical City, Ministry of National Guard – Health Affairs, Riyadh, Saudi Arabia	Infectious Diseases Research, King Abdullah International Medical Research Center (KAIMRC), Riyadh, Saudi Arabia	Alghoribi et al
hCoV-19/Canada/NL-NML-2419/2020	EPI_ISL_1055408		Dr. Leonard A. Miller Centre for Health Services	National Microbiology Laboratory (NML)	Anna Majer et al
hCoV-19/Serbia/C24561/2020	EPI_ISL_1061425		Institute of Biocides and Medical Ecology, Belgarde, Serbia	Virology Department Institute of Microbiology and Immunology Faculty of Medicine University of Belgrade	Banko Ana et al
hCoV-19/Switzerland/BL-ETHZ-260079/2020	EPI_ISL_539401	LR882418.1	Viollier AG	Department of Biosystems Science and Engineering, ETH Zürich	Christian Beisel et al
hCoV-19/Pakistan/NIH-78/2020	EPI_ISL_1385806		Department of Virology	Department of Virology	Massab Umair et al
hCoV-19/Bahrain/023285711_S13_L001/2020	EPI_ISL_632283	MW228278.1	Communicable Disease Laboratory, Public Health Directorate	Communicable Disease Laboratory, Public Health Directorate	AlWasti et al
hCoV-19/Guyana/50822/2020	EPI_ISL_2225271		Caribbean Public Health Agency	Carrington Lab, Department of PreClinical Sciences, Faculty of Medical Sciences, The University of the West Indies	Nikita S. D. Sahadeo et al
hCoV-19/TrinidadandTobago/0897/2020	EPI_ISL_2230682		Trinidad Public Health Laboratory	Carrington Lab, Department of PreClinical Sciences, Faculty of Medical Sciences, The University of the West Indies	Nikita S. D. Sahadeo et al
hCoV-19/TrinidadandTobago/5333/2021	EPI_ISL_8939003		Trinidad Public Health Laboratory	Carrington Lab, Department of Preclinical Sciences, Faculty of Medical Sciences, The University of the West Indies, St Augustine Campus	Nikita S. D. Sahadeo et al
hCoV-19/Egypt/NRC-5587/2020	EPI_ISL_2232317		Center of Scientific Excellence for Influenza Viruses (CSEIV), National Research Centre	Center of Scientific Excellence for Influenza Viruses (CSEIV), National Research Centre	Rabeh El-Shesheny et al
hCoV-19/Mexico/YUC-Biomedicos-4030017/2020	EPI_ISL_11018472		Laboratorios Biomédicos de Mérida	Laboratorios Biomédicos de Mérida	Canche-Pech José Reyes et al
hCoV-19/Bulgaria/21BG-NC_A000076/2020	EPI_ISL_2081939		National Center of Infectious and Parasitic Diseases	National Center of Infectious and Parasitic Diseases	Alexiev et al
hCoV-19/Colombia/AMA-GUR-06738/2020	EPI_ISL_941115		Centro de Investigaciones en Microbiología y Biotecnología-UR (CIMBIUR), Facultad de Ciencias Naturales, Universidad del Rosario, Bogotá, Colombia	Centro de Investigaciones en Microbiología y Biotecnología-UR (CIMBIUR), Facultad de Ciencias Naturales, Universidad del Rosario, Bogotá, Colombia Icahn School of Medicine at Mount Sinai, New York, USA	Nathalia Ballesteros et al
hCoV-19/Venezuela/VEN-95072/2020	EPI_ISL_476704		Incubadora Venezolana de Ciencia, Venezuela	Incubadora Venezolana de Ciencia, Venezuela / Instituto Nacional de Salud, Bogotá, Colombia / Grupo de Investigaciones Microbiológicas-UR (GIMUR), Departamento de Biología, Facultad de Ciencias Naturales, Universidad del Rosario, Bogotá, Colombia / Icahn School of Medicine at Mount Sinai, New York, USA	Alberto Paniz-Mondolfi et al
hCoV-19/Venezuela/20MZ/2020	EPI_ISL_1576833		INHRR	Laboratorio de Virología Molecular	Loureiro CL et al
hCoV-19/Peru/LIM-UPCH-1744/2021	EPI_ISL_8889724		Instituto de Medicina Tropical Alexander von Humboldt, Universidad Peruana Cayetano Heredia	Laboratorio de Genómica Microbiana, Universidad Peruana Cayetano Heredia	Ericka Meza et al
hCoV-19/Colombia/DC-C107/2020	EPI_ISL_2339877		Centro de Estudio de Enfermedades Autoinmunes (CREA), Universidad del Rosario, Bogota, Colombia	Centro de Investigaciones en Microbiología y Biotecnología-UR (CIMBIUR), Facultad de Ciencias Naturales, Universidad del Rosario, Bogotá, Colombia	Juan-Manuel Anaya et al
hCoV-19/Belarus/MI-RII-MH11337S/2020	EPI_ISL_754229		The Republican Research and Practical Center for Epidemiology and Microbiology (RRPCEM)	WHO National Influenza Centre Russian Federation	Elena Gasich et al
hCoV-19/Belarus/HM-RRPCEM-5047/2020	EPI_ISL_11063114		Laboratory for HIV and opportunistic infections diagnosis The Republican Research and Practical Center for Epidemiology and Microbiology (RRPCEM)	Laboratory for HIV and opportunistic infections diagnosis The Republican Research and Practical Center for Epidemiology and Microbiology (RRPCEM)	Elena Gasich et al
hCoV-19/Belarus/ChVir21863/2020	EPI_ISL_860811		WHO/Minsk	Charité Universitätsmedizin Berlin, Institut für Virologie	Victor M Corman et al
hCoV-19/Tunisia/MHT_1/2020	EPI_ISL_458285	MT559037.1		Bundeswehr Institute of Microbiology	Handrick et al
hCoV-19/Taiwan/KMU-1/2020	EPI_ISL_4169856		Dr.Chiaho Shih	Dr.Chiaho Shih	An-Ting Liou et al
hCoV-19/Canada/SK-RRPL-133566/2021	EPI_ISL_5843102		SK-Roy Romanow Provincial Laboratory	Saskatchewan - Roy Romanow Provincial Laboratory (RRPL)	Ryan McDonald et al
hCoV-19/Canada/NS-NML-16991/2021	EPI_ISL_1272399		NS-QEII Health Sciences Centre	National Microbiology Laboratory (NML)	Anna Majer et al
hCoV-19/Canada/ABPHL-02371/2020	EPI_ISL_2162944		Alberta Precision Labs (APL)	Public Health Agency of Canada (PHAC) National Microbiology Laboratory	Buss et al
hCoV-19/Canada/NL-NML-5801/2021	EPI_ISL_1055450		Dr. Leonard A. Miller Centre for Health Services	National Microbiology Laboratory (NML)	Anna Majer et al
hCoV-19/Canada/BC-BCCDC-371121/2021	EPI_ISL_11363590		British Columbia Centre For Disease Control	BCCDC Public Health Laboratory	Prystajecky Natalie et al
hCoV-19/SaudiArabia/656/2020	EPI_ISL_490010	MT755897.1	King Fahad Medical City	King Fahad Medical City	Alosaimi et al
hCoV-19/Oman/520005754/2020	EPI_ISL_1517192		Oman-National Influenza Center	Biotechnology & OMICs Laboratory	Ahmed Al Harrasi et al
hCoV-19/Turkey/HSGM-8975/2020	EPI_ISL_429863		Ministry of Health Turkey	Ministry of Health Turkey	Fatma Bayrakdar et al A (https://dx.doi.org/10.1101/2020.05.15.095794)
hCoV-19/Pakistan/NIH-63/2020	EPI_ISL_1385794		Department of Virology	Department of Virology	Massab Umair et al
hCoV-19/Cyprus/Cy038919/2020	EPI_ISL_1164629		Department of Molecular Virology, Cyprus Institute of Neurology and Genetics	Department of Molecular Virology, Cyprus Institute of Neurology and Genetics	Jan Richter et al
hCoV-19/Iran/Qom-629/2020	EPI_ISL_1014676		National Influenza Center, Virology Department	National Influenza Center	V Salimi et al
hCoV-19/India/KA-NIMH-SEQ-67/2021	EPI_ISL_860187	OM073863.1	Shimoga Institute of Medical Sciences	Department of Neurovirology, National Institute of Mental Health and Neurosciences (NIMHANS)	Chitra Pattabiraman et al
hCoV-19/India/TG-RFCH00230_CIB0638/2021	EPI_ISL_6696769		Osmania Medical College	CSIR-Centre for Cellular and Molecular Biology	Lamuk Zaveri et al
hCoV-19/CaboVerde/Mindelo_04796/2021	EPI_ISL_1123288		Virology Laboratory of São Vicente	Instituto Nacional de Saúde Pública (INSP)	Nadia Rodrigues et al
hCoV-19/Australia/SA0483/2020	EPI_ISL_513913		SA Pathology	SA Pathology	Lex Leong et al
hCoV-19/Singapore/893/2020	EPI_ISL_536434		National Public Health Laboratory, National Centre for Infectious Diseases	National Public Health Laboratory, National Centre for Infectious Diseases	Mak TM et al
hCoV-19/Australia/QLD1484/2020	EPI_ISL_849747		Queensland Health Forensic and Scientific Services	Queensland Health Forensic and Scientific Services	Son Nguyen et al
hCoV-19/HongKong/HKPU-09683/2021	EPI_ISL_2713177		Department of Health Technology and Informatics, The Hong Kong Polytechnic University	Department of Health Technology and Informatics, The Hong Kong Polytechnic University	Gilman Kit-Hang Siu et al
hCoV-19/HongKong/VM21018338/2021	EPI_ISL_3085331		Prenetics Limited	Hong Kong Department of Health	Kathy H.L. Po et al
hCoV-19/HongKong/HKPU-09479/2021	EPI_ISL_2713192		Department of Health Technology and Informatics, The Hong Kong Polytechnic University	Department of Health Technology and Informatics, The Hong Kong Polytechnic University	Gilman Kit-Hang Siu et al
hCoV-19/Canada/AB-ABPHL-16785/2020	EPI_ISL_2479479		Edmonton Provincial Lab	Public Health Agency of Canada (PHAC) National Microbiology Laboratory	Buss et al
hCoV-19/NewZealand/21CV0059/2021	EPI_ISL_877205		LabPLUS	Institute of Environmental Science and Research (ESR)	Xiaoyun Ren et al
hCoV-19/NewZealand/20CV0489/2020	EPI_ISL_622821		LabPLUS	Institute of Environmental Science and Research (ESR)	Xiaoyun Ren et al
hCoV-19/Guyana/50831/2021	EPI_ISL_2230699		The Caribbean Public Health Agency	Carrington Lab, Department of PreClinical Sciences, Faculty of Medical Sciences, The University of the West Indies	Nikita S. D. Sahadeo et al
hCoV-19/NewZealand/20CV0221/2020	EPI_ISL_548116		Canterbury Health Laboratories	Institute of Environmental Science and Research (ESR)	Xiaoyun Ren et al
hCoV-19/Iraq/Hula-03/2021	EPI_ISL_3402238		Baghdad Teaching Hospital	virology lab	Thaer et al
hCoV-19/Australia/SA0565/2020	EPI_ISL_654808		SA Pathology	SA Pathology	Lex Leong et al
hCoV-19/Turkey/37-Ankara-GUMV-50768/2020	EPI_ISL_984739		Gazi University Faculty of Medicine, Medical Virology Laboratory	Gazi University Faculty of Medicine, Medical Virology Laboratory	Erdem Şahin et al
hCoV-19/Bangladesh/NGRI-R3-16/2020	EPI_ISL_1626501	OM967308.1	NSTU COVID-19 Diagnostic Center	NSU Genome Research Institute (NGRI)	Maqsud Hossain et al
hCoV-19/Iran/GRC-R10119-Tehran-LaB/2020	EPI_ISL_6075290		Kariminejad-Najmabadi Pathology & Genetics Center, Tehran, Iran	Genetics Research Center, University of Social Welfare and Rehabilitation Sciences	Zohreh Fattahi et al
hCoV-19/Estonia/Cov7568/2020	EPI_ISL_2642767	OU278385.1	SYNLAB Eesti OÜ	Department of Microbiology, Institute of Biomedicine and Translational Medicine, University of Tartu	Radko Avi et al
hCoV-19/Finland/23LS6A12/2020	EPI_ISL_759780		Department of Virology and Immunology, University of Helsinki and Helsinki University Hospital, Huslab Finland	Department of Virology, Faculty of Medicine, University of Helsinki, Helsinki, Finland	Teemu Smura et al
hCoV-19/Australia/NSW1294/2020	EPI_ISL_767860		Sydney South West Pathology Service (SSWPS) - Royal Prince Alfred Hospital - NSW Health Pathology	NSW Health Pathology - Institute of Clinical Pathology and Medical Research; Westmead Hospital; University of Sydney	CIDM-PH et al.
hCoV-19/Iran/9GS/2020	EPI_ISL_625683		National Reference Laboratory for COVID-19, Pasteur Institute of Iran	National Reference Laboratory for COVID-19, Pasteur Institute of Iran	Zahra Ahmadi et al
hCoV-19/Myanmar/DSMRC-006/2021	EPI_ISL_849739	MW491247.1	Special Operations Medical Research Division, Defence Services Medical Research Centre	Special Operations Medical Research Division, Defence Services Medical Research Centre	Oo et al
hCoV-19/Singapore/1107/2020	EPI_ISL_596497		National Public Health Laboratory, National Centre for Infectious Diseases	National Public Health Laboratory, National Centre for Infectious Diseases	Tze Minn Mak et al
hCoV-19/Thailand/LopBuri_CU1561/2021	EPI_ISL_4254677		Center of Excellence in Clinical Virology	Research Unit of Systems Microbiology	Jiratchaya Puenpa et al
hCoV-19/Thailand/SamutSakhon-CONI-0405/2020	EPI_ISL_812951		Institute for Urban Disease Control and Prevention	COVID-19 Network Investigations (CONI) Alliance	Kamolthip Atsawawaranunt et al
hCoV-19/Thailand/Kalasin_SEQ239/2021	EPI_ISL_5161364		Regional Medical Sciences Center 7 Khon Kaen	National Institute of Health, Department of Medical Sciences, Ministry of Public Health, Thailand	Pilailuk Okada et al
hCoV-19/Yunnan/RLC6/2021	EPI_ISL_13005069		Department of Acute Infectious Diseases Control and Prevention, Yunnan Provincial Center for Disease Control and Prevention	Department of Acute Infectious Diseases Control and Prevention, Yunnan Provincial Center for Disease Control and Prevention	Meiling Zhang et al
hCoV-19/Malaysia/MGI-DNALAB3/2020	EPI_ISL_1435785		DNALAB Sdn. Bhd.	Malaysia Genome Institute	Mohd Noor Mat Isa et al
hCoV-19/Malaysia/MGI_HPUPM-ML1376K/2020	EPI_ISL_2342575		Department of Medical Microbiology, Hospital Pengajar Universiti Putra Malaysia	Malaysia Genome Institute	Mohd Noor Mat Isa et al
hCoV-19/NewZealand/20CV0480/2020	EPI_ISL_622815		LabPLUS	Institute of Environmental Science and Research (ESR)	Xiaoyun Ren et al
hCoV-19/Australia/QLD991/2020	EPI_ISL_530251		Queensland Health Forensic and Scientific Services, Public Health Virology	Public Health Virology Laboratory, Forensic and Scientific Services, Queensland Health	Son Nguyen et al
hCoV-19/SaudiArabia/KAUST-JEDDAH882/2020	EPI_ISL_513032	OV087964.1	Pathogen Genomics Lab King Abdullah University of Science and Technology(KAUST)	Pathogen Genomics Lab King Abdullah University of Science and Technology(KAUST)	Rahul P Salunke et al
hCoV-19/Egypt/CUNCI-HGC9I024/2020	EPI_ISL_857341	MW504614.1	Cancer Biology Department, National Cancer Institute	Cancer Biology Department, National Cancer Institute	Zekri et al
hCoV-19/Indonesia/JB-GS-WJHL-ITB-WGS049/2021	EPI_ISL_8435342		Bandung Public Health Office	West Java Health Laboratory; School of Life Sciences and Technology, Institut Teknologi Bandung	Azzania Fibriani et al
hCoV-19/Australia/QLD1550/2021	EPI_ISL_985234		Public Health Virology-Forensic and Scientific Services	Public Health Virology-Forensic and Scientific Services	Son Nguyen et al
hCoV-19/Vanuatu/VAN002/2021	EPI_ISL_4769333		Vila Central Hospital	Microbiological Diagnostic Unit - Public Health Laboratory (MDU-PHL)	Sero et al
hCoV-19/Indonesia/JA-EIJK-RSRM-365/2021	EPI_ISL_3466488		RSUD Raden Mattaher	Eijkman Institute for Molecular Biology, National Research and Innovation Agency; Raden Mattaher Regional General Hospital	Willy Agustine et al
hCoV-19/Malaysia/MGI_HPUPM-ML2631K/2021	EPI_ISL_3162194		Department of Medical Microbiology, Hospital Pengajar Universiti Putra Malaysia	Malaysia Genome Institute	Mohd Noor Mat Isa et al
hCoV-19/Indonesia/BA-EIJK-UNWAR-406/2021	EPI_ISL_3030035		RSUD Mangusada	Eijkman Institute for Molecular Biology, National Research and Innovation Agency; Faculty Medicine and Health Sciences, Warmadewa University	Sukma Oktavianthi et al
hCoV-19/Indonesia/JB-WJHL-ITB-B26602/2021	EPI_ISL_1634467		Purwakarta Public Health	West Java Health Laboratory; School of Life Sciences and Technology, Institut Teknologi Bandung	Azzania Fibriani et al
hCoV-19/PapuaNewGuinea/PNG2776/2021	EPI_ISL_4948772		Central Public Health Laboratory	Microbiological Diagnostic Unit - Public Health Laboratory (MDU-PHL)	Kumbu et al
hCoV-19/Australia/QLD1850/2021	EPI_ISL_1754857		Queensland Health Forensic and Scientific Services	Queensland Health Forensic and Scientific Services	Son Nguyen et al
hCoV-19/Australia/QLD1613/2021	EPI_ISL_1300534		Queensland Health Forensic and Scientific Services	Queensland Health Forensic and Scientific Services	Son Nguyen et al
hCoV-19/Malaysia/IMR_120846/2021	EPI_ISL_2379749		Tawau Hospital	Institute for Medical Research, Infectious Disease Research Centre, National Institutes of Health, Ministry of Health Malaysia	Suppiah J et al
hCoV-19/Timor-Leste/TL1019/2021	EPI_ISL_4761837		National Health Laboratory, Timor-Leste	Microbiological Diagnostic Unit - Public Health Laboratory (MDU-PHL)	Soares da Silva et al
hCoV-19/Timor-Leste/TL750/2021	EPI_ISL_4761707		National Health Laboratory, Timor-Leste	Microbiological Diagnostic Unit - Public Health Laboratory (MDU-PHL)	Soares da Silva et al
hCoV-19/Timor-Leste/TL667/2021	EPI_ISL_4761662		National Health Laboratory, Timor-Leste	Microbiological Diagnostic Unit - Public Health Laboratory (MDU-PHL)	Soares da Silva et al
hCoV-19/Timor-Leste/TL415/2021	EPI_ISL_4761557		National Health Laboratory, Timor-Leste	Microbiological Diagnostic Unit - Public Health Laboratory (MDU-PHL)	Soares da Silva et al
hCoV-19/Timor-Leste/TL646/2021	EPI_ISL_4761657		National Health Laboratory, Timor-Leste	Microbiological Diagnostic Unit - Public Health Laboratory (MDU-PHL)	Soares da Silva et al
hCoV-19/Timor-Leste/TL721/2021	EPI_ISL_4761689		National Health Laboratory, Timor-Leste	Microbiological Diagnostic Unit - Public Health Laboratory (MDU-PHL)	Soares da Silva et al
hCoV-19/Finland/3AS2B26/2020	EPI_ISL_1240684		Department of Virology and Immunology, University of Helsinki and Helsinki University Hospital, Huslab Finland	Department of Virology, Faculty of Medicine, University of Helsinki, Helsinki, Finland	Teemu Smura et al
hCoV-19/India/GJ-GBRC239/2020	EPI_ISL_483820		GMERS Medical College and Hospital, Gandhinagar	Gujarat Biotechnology Research Centre	Komal Patel et al (https://www.biorxiv.org/content/10.1101/2020.07.10.197095v1)
hCoV-19/Timor-Leste/TL31/2020	EPI_ISL_4761500		National Health Laboratory, Timor-Leste	Microbiological Diagnostic Unit - Public Health Laboratory (MDU-PHL)	Soares da Silva et al
hCoV-19/Indonesia/TN-LIPI034/2020	EPI_ISL_1020204		DD Klinik Ciputat, South Tangerang, Banten	Biosafety Level-3 Laboratory, Indonesian Institute of Sciences (LIPI)	Anggia Prasetyoputri et al
hCoV-19/Indonesia/JB-GS-WJHL-ITB-WGS157/2021	EPI_ISL_8825278		Dinas Kesehatan Kabupaten Sumedang	West Java Health Laboratory; School of Life Sciences and Technology, Institut Teknologi Bandung	Azzania Fibriani et al
hCoV-19/Pakistan/NIH-60/2020	EPI_ISL_1406394		Department of Virology	Department of Virology	Massab Umair et al
hCoV-19/Algeria/512/2021	EPI_ISL_4004797		NIC, Viral Respiratory Unit	Virology Departement	Fetouma Doudou et al
hCoV-19/Algeria/58/2021	EPI_ISL_4004796		NIC, Viral Respiratory Unit	Virology Departement	Fetouma Doudou et al
hCoV-19/env/Liechtenstein/CeMM3292/2021	EPI_ISL_1008285		Department of Microbiology, University Innsbruck	Bergthaler laboratory, CeMM Research Center for Molecular Medicine of the Austrian Academy of Sciences	Lukas Endler et al
hCoV-19/France/PAC-IHU-12539_Nova1/2020	EPI_ISL_2660179	ON297957.1	MEPHI, Aix Marseille University	MEPHI, Aix Marseille University	Anthony LEVASSEUR et al
hCoV-19/Switzerland/GR-ETHZ-360055/2020	EPI_ISL_693887		Viollier AG	Department of Biosystems Science and Engineering, ETH Zürich	Christian Beisel et al
hCoV-19/Switzerland/VD-ETHZ-280147/2020	EPI_ISL_560510		Viollier AG	Department of Biosystems Science and Engineering, ETH Zürich	Christian Beisel et al
hCoV-19/Estonia/Cov1350/2020	EPI_ISL_2642894	OU278249.1	SYNLAB Eesti OÜ	Department of Microbiology, Institute of Biomedicine and Translational Medicine, University of Tartu	Radko Avi et al
hCoV-19/Austria/CeMM4777/2020	EPI_ISL_2485181		ILV Kärnten	Bergthaler laboratory, CeMM Research Center for Molecular Medicine of the Austrian Academy of Sciences	Lukas Endler et al
hCoV-19/Hungary/US-30275w/2020	EPI_ISL_677729		University of Szeged, Institute of Clinical Microbiology	National Laboratory of Virology, Szentágothai Research Centre	Endre Gábor Tóth et al
hCoV-19/Austria/CeMM1760/2020	EPI_ISL_854138		Austrian Agency for Health and Food Safety (AGES)	Bergthaler laboratory, CeMM Research Center for Molecular Medicine of the Austrian Academy of Sciences	Lukas Endler et al
hCoV-19/Slovakia/UKBA-315/2020	EPI_ISL_583483		Institute of Virology, Biomedical Research Center of the Slovak Academy of Sciences, Bratislava	Faculty of Natural Sciences, Comenius University, Bratislava	Viktória Hodorová et al
hCoV-19/Austria/CeMM1480/2020	EPI_ISL_853979		Austrian Agency for Health and Food Safety (AGES)	Bergthaler laboratory, CeMM Research Center for Molecular Medicine of the Austrian Academy of Sciences	Lukas Endler et al
hCoV-19/Italy/UMB-IZSUM-48682-19/2020	EPI_ISL_763320		Istituto Zooprofilattico Sperimentale dell' Umbria e delle Marche -Togo Rosati	Istituto Superiore di Sanità	Massimo Biagetti et al
hCoV-19/Mauritius/P-014863/2020	EPI_ISL_2499905		Virology Department, Central Health Laboratory	The Francis Crick Institute	Ramuth M et al
hCoV-19/Djibouti/NAMRU3_C58/2021	EPI_ISL_2858683	OK018336.1	Naval Medical Research Unit No. 3	Naval Medical Research Center Biological Defense Research Directorate	Catherine E. Arnold et al
hCoV-19/Tunisia/58412/2020	EPI_ISL_654018		Laboratory of Microbiology, National Reference Lab, Charles Nicolle Hospital; 2-University of Tunis ElManar, Faculty of Medicine of Tunis, LR99ES09, Tunis, Tunisia	1-Clinical and Experimental Pharmacology Lab, LR16SP02, National Center of Pharmacovigilance, University of Tunis El Manar, Tunis, Tunisia. 2-Neurodegenerative diseases and psychiatric troubles, LR18SP03, Razi Hospital, University of Tunis El Manar, Tunis, Tunisia. 3- Ministry of Health, National Observatory of New and Emerging Diseases, 1006, Tunis, Tunisia	Ilhem Boutiba-Ben Boubaker et al
hCoV-19/Bulgaria/21BG-NC_A000075/2020	EPI_ISL_2081938		National Center of Infectious and Parasitic Diseases	National Center of Infectious and Parasitic Diseases	Alexiev et al
hCoV-19/CaboVerde/PortoNovo_14021/2020	EPI_ISL_1711658		Virology Laboratory of São Vicente	Institut Pasteur de Dakar	Nadia Rodrigues et al
hCoV-19/France/un-UPEC-20122180211/2020	EPI_ISL_982343		Hôpital Henri Mondor	Department of Virology, Henri Mondor University Hospital, Assistance Publique Hôpitaux de Paris, Université Paris-Est Créteil, INSERM U955	Christophe Rodriguez et al
hCoV-19/Germany/SN-RKI-I-011407/2021	EPI_ISL_1141537		Bioscientia Labor Wermsdorf	Robert Koch Institute	?
hCoV-19/Albania/210901047/2021	EPI_ISL_1299856		Unit of lab surveillance of viral emerging diseases, National Lab of Influenza	Respiratory Virus Unit, National Infection Service, Public Health England	PHE Covid Sequencing Team et al
hCoV-19/Benin/250412/2021	EPI_ISL_2932543		Laboratoire des Fièvres Hémorragiques Virales du Benin	Institut für Virologie - Institute of Virology - Charite	Anna-Lena Sander et al
hCoV-19/Guadeloupe/IPP06232/2021	EPI_ISL_1416971		Outre mer	National Reference Center for Viruses of Respiratory Infections, Institut Pasteur, Paris	Marion Barbet et al A
hCoV-19/Tahiti/HCL021013248801/2020	EPI_ISL_2289766		C H DE LA POLYNESIE FRANCAISE	CNR Virus des Infections Respiratoires - France SUD	Antonin Bal et al
hCoV-19/Tahiti/HCL021013320801/2021	EPI_ISL_1371901		C H DE LA POLYNESIE FRANCAISE	CNR Virus des Infections Respiratoires - France SUD	Antonin Bal et al
hCoV-19/Tahiti/HCL021013314001/2021	EPI_ISL_1371900		C H DE LA POLYNESIE FRANCAISE	CNR Virus des Infections Respiratoires - France SUD	Antonin Bal et al
hCoV-19/mink/Netherlands/NB-EMC-17-3/2020	EPI_ISL_523038		Dutch COVID-19 response team	Erasmus Medical Center	OH consortium et al
hCoV-19/Australia/VIC1164/2020	EPI_ISL_430624	MT451782.1	Victorian Infectious Diseases Reference Laboratory (VIDRL)	Microbiological Diagnostic Unit Public Health Laboratory and Victorian Infectious Diseases Reference Laboratory, The Peter Doherty Institute for Infection and Immunity	Caly L. et al (https://dx.doi.org/10.1101/2020.05.12.20099929)
hCoV-19/Curacao/CW-RIVM-21730/2020	EPI_ISL_1014553		Dutch COVID-19 response team	National Institute for Public Health and the Environment (RIVM)	Adam Meijer et al
hCoV-19/Curacao/CW-RIVM-21706/2020	EPI_ISL_1014576		Dutch COVID-19 response team	National Institute for Public Health and the Environment (RIVM)	Adam Meijer et al
hCoV-19/CzechRepublic/FNHK-022/2020	EPI_ISL_895779		Molecular biology division, Institute of Clinical Biochemistry and Diagnostics, Charles University, Faculty of Medicine in Hradec Králové and University Hospital Hradec Králové	Molecular biology division, Institute of Clinical Biochemistry and Diagnostics, Charles University, Faculty of Medicine in Hradec Králové and University Hospital Hradec Králové	Helena Kovaříková et al
hCoV-19/CzechRepublic/FNHK-19001/2020	EPI_ISL_895755		Molecular biology division, Institute of Clinical Biochemistry and Diagnostics, Charles University, Faculty of Medicine in Hradec Králové and University Hospital Hradec Králové	Molecular biology division, Institute of Clinical Biochemistry and Diagnostics, Charles University, Faculty of Medicine in Hradec Králové and University Hospital Hradec Králové	Helena Kovaříková et al
hCoV-19/Coted-Ivoire/BKE0018/2020	EPI_ISL_614350		Molecular diagnostic unit for viral haemorrhagic fevers and emerging viruses, Bouaké CHU Laboratory	Project group Epidemology of Highly Pathogenic Microorganisms, Robert Koch-Institute	Chantal Akoua-Koffi et al
hCoV-19/Croatia/52114_ID1647_31/2020	EPI_ISL_994740		Dr. Andrija Stampar“ Teaching Institute of Public Health, Department of Clinical Microbiology Institute of Applied Genomics Jasmina Vranes et al
			hCoV-19/Zambia/ZMB-9163/2020 EPI_ISL_977469 University of Zambia, School of Veterinary Medicine UNZAVET and PATH Mulenga Mwenda-Chimfwembe et al
			hCoV-19/CzechRepublic/NRL-7322-4/2020 EPI_ISL_584077 The National Institute of Public Health State Veterinary Institute Prague Nagy et al
			hCoV-19/Bahrain/BAH-22/2020 EPI_ISL_483563 Kingdom of Bahrein Ministry of Health Erasmus Medical Center Bas Oude Munnink et al
			hCoV-19/Norway/2514/2020 EPI_ISL_2225698 Norwegian Institute of Public Health, Department of Virology Norwegian Institute of Public Health, Department of Virology Kathrine Stene-Johansen et al
			hCoV-19/Ireland/WD-NVRL-72IRL52747/2020 EPI_ISL_578326 National Virus Reference Laboratory National Virus Reference Laboratory Michael Carr et al
			hCoV-19/Malta/BAL-Sliema-3/2020 EPI_ISL_576119 MW079420.1 Laboratory, The Bio Arte Limited Laboratory, The Bio Arte Limited Biazzo et al
			hCoV-19/Guinea/Conakry_IPG17370/2021 EPI_ISL_2245977 Institut Pasteur de Guinée Institut Pateur de Dakar Grayo Solene et al
			hCoV-19/Mali/M00960/2020 EPI_ISL_683835 OL336607.1 CICM Malaria Research and Training Center (MRTC-Parasito) Antoine Dara et al
			hCoV-19/BurkinaFaso/CV1796/2020 EPI_ISL_4255049 Laboratoire National de Santé Publique Africa Centre for Excellence for Genomics of Infectious Diseases (ACEGID), Redeemer’s University Olawoye et al
			hCoV-19/BurkinaFaso/CV1893/2021 EPI_ISL_4255117 Centre Hospitalier Universitaire Yalgado OUEDRAOGO Africa Centre for Excellence for Genomics of Infectious Diseases (ACEGID), Redeemer’s University Olawoye et al
			hCoV-19/Djibouti/NAMRU3_A06/2020 EPI_ISL_3845310 MZ970730.1 Naval Medical Research Unit No. 3 Naval Medical Research Center Biological Defense Research Directorate Catherine E. Arnold et al
			hCoV-19/Ethiopia/AHRI-003/2020 EPI_ISL_3071137 Armauer Hansen Research Institute Armauer Hansen Research Institute Mr. Dawit Hailu Alemayehu et al
			hCoV-19/Ethiopia/39650/2020 EPI_ISL_1170958 HIV Molecular Laboratory, Ethiopian Public Health Institute, Ethiopia HIV molecular lab, Ethiopian Public Health Institute, Ethiopian Weldemariam et al
			hCoV-19/Congo/ROTC-Q001C128AD_2101TM-r1-042/2021 EPI_ISL_936339 Fondation Congolaise pour la recherche medicale (FCRM), Francine Ntoumi NGS Competence Center Tuebingen, Institut für Medizinische Mikrobiologie und Hygiene, Universitaetsklinikum Tübingen Angel Angelov et al
			hCoV-19/Congo/UKT-014/2020 EPI_ISL_581492 Fondation Congolaise pour la recherche medicale (FCRM) NGS Competence Center Tübingen, Institut für Medizinische Mikrobiologie und Hygiene, Universitätsklinikum Tübingen Angel Angelov et al
			hCoV-19/Congo/UKT-002/2020 EPI_ISL_581487 Fondation Congolaise pour la recherche medicale (FCRM) NGS Competence Center Tübingen, Institut für Medizinische Mikrobiologie und Hygiene, Universitätsklinikum Tübingen Angel Angelov et al
			hCoV-19/USA/FL-BPHL-2229/2020 EPI_ISL_666851 MW309495.1 Florida Bureau of Public Health Laboratories Florida Bureau of Public Health Laboratories Sarah Schmedes et al
			hCoV-19/USA/AZ-TG955542/2020 EPI_ISL_2919502 TGen North TGen North Jolene Bowers et al
hCoV-19/USA/CO-CDPHE-2004100050/2020	EPI_ISL_5439573	OL314092.1	Colorado Department of Public Health and Environment	Colorado Department of Public Health and Environment	Laura Bankers et al
hCoV-19/BosniaandHerzegovina/ChVir7379/2020	EPI_ISL_462476		Clinical Center, University of Sarajevo	Charite Universitatsmedizin Berlin, Institute of Virology	Victor M Corman et al
hCoV-19/CostaRica/INC-0039/2020	EPI_ISL_491450		Hospital San Juan de Dios	Inciensa, Instituto Costarricense de Investigación y Enseñanza en Nutrición y Salud	Francisco Duarte et al
hCoV-19/Belgium/BA-02291/2020	EPI_ISL_415159		KU Leuven, Clinical and Epidemiological Virology	KU Leuven, Clinical and Epidemiological Virology	Bert Vanmechelen et al (https://dx.doi.org/10.1101/2020.05.05.078758)
hCoV-19/Cameroon/Bafoussam-20v-6129/2020	EPI_ISL_1001056		Centre Pasteur du Cameroun	Institut Pasteur de Dakar	Njouom Richard et al
hCoV-19/NewZealand/20VR1192/2020	EPI_ISL_456195	MZ331919.1	PathLab Bay of Plenty	Institute of Environmental Science and Research (ESR)	Matt Storey et al
hCoV-19/NewZealand/20CV0283/2020	EPI_ISL_579073		Canterbury Health Laboratories	Institute of Environmental Science and Research (ESR)	Xiaoyun Ren et al
hCoV-19/USA/HI-QDX-164/2020	EPI_ISL_468574	MT627421.1	Quest Diagnostics	Quest Diagnostics	Anderson et al
hCoV-19/NewZealand/20VR2091/2020	EPI_ISL_579227	MZ332196.1	Canterbury Health Laboratories	Institute of Environmental Science and Research (ESR)	Xiaoyun Ren et al
hCoV-19/Australia/TAS60/2020	EPI_ISL_522733		Royal Hobart Hospital Microbiology Department	MDU-PHL	Cooley L. et al
hCoV-19/USA/NY-QDX-2446/2020	EPI_ISL_604800	MW191235.1	Quest Diagnostics	Quest Diagnostics	Rosenthal et al
hCoV-19/USA/NE-875/2020	EPI_ISL_428202		Nebraska Public Health Laboratory	UNMC COVID-19 Response Team	UNMC COVID-19 Response Team et al
hCoV-19/Morocco/6904/2020	EPI_ISL_459982		Institut Pasteur du Maroc	Institut Pasteur du Maroc	Marion Barbet et al B (https://dx.doi.org/10.1101/2020.06.23.165902)
hCoV-19/Denmark/DCGC-6718/2020	EPI_ISL_622352		Department of Virus and Microbiological Special Diagnostics, Statens Serum Institut, Denmark	Albertsen lab, Department of Chemistry and Bioscience, Aalborg University, Denmark	Danish Covid-19 Genome Consortia et al
hCoV-19/USA/SD-UMGC_111/2020	EPI_ISL_1016994		South Dakota Public Health Laboratory	University of Minnesota Genomics Center	Daryl M. Gohl et al
hCoV-19/USA/AZ-TG451644/2020	EPI_ISL_914463		TGen North	TGen North	Jolene Bowers et al
					hCoV-19/USA/NV-NSPHL-A0110/2020 EPI_ISL_514673 Nevada State Public Health Laboratory Nevada State Public Health Laboratory Richard Tillet et al
					hCoV-19/USA/NV-NSPHL-A0106/2020 EPI_ISL_515379 Nevada State Public Health Laboratory Nevada State Public Health Laboratory Richard Tillett et al
					hCoV-19/USA/GA-CDC-3953212-001/2020 EPI_ISL_2501659 MZ391036.1 GA Department of Public Health Laboratory Genomics and Discovery, Respiratory Viruses Branch, Division of Viral Diseases, Centers for Disease Control and Prevention Ying Tao et al B
					hCoV-19/PuertoRico/PR-CDC-S29/2020 EPI_ISL_539495 MW018448.1 Centers for Disease Control and Prevention, Dengue Branch Centers for Disease Control and Prevention, Dengue Branch Gilberto A. Santiago et al
					hCoV-19/NewZealand/20CV0298/2020 EPI_ISL_622795 Canterbury Health Laboratories Institute of Environmental Science and Research (ESR) Xiaoyun Ren et al
					hCoV-19/USA/IA-SHL-957898/2020 EPI_ISL_11799809 ON186391.1 State Hygienic Laboratory at the University of Iowa State Hygienic Laboratory at the University of Iowa Valerie Reeb et al
					hCoV-19/USA/VA-DCLS-2721/2020 EPI_ISL_941261 MW577004.1 Virginia DCLS Virginia DCLS Virginia DCLS et al
					hCoV-19/USA/WI-UW-4637/2020 EPI_ISL_2294714 University of Wisconsin-Madison AIDS Vaccine Research Laboratories University of Wisconsin-Madison AIDS Vaccine Research Laboratories Gage Moreno et al
					hCoV-19/NewZealand/NZ5_virus/2020 EPI_ISL_8802833 Southern Community Laboratories Quinones-Mateu Laboratory Miguel Quinones-Mateu et al
					hCoV-19/Argentina/PAIS-G0117/2020 EPI_ISL_1396088 Laboratorio de Salud Pública Instituto de Patologia Vegetal (CIAP-INTA) on behalf of 'Proyecto Argentino Interinstitucional de genomica de SARS-CoV-2' (PAIS Consortium) Fernández et al
					hCoV-19/Argentina/PAIS-A0779/2020 EPI_ISL_4404975 Unidad de Diagnóstico COVID-19, Facultad de Ciencias Veterinarias-UNLP Área de Secuenciación del Laboratorio de Virología del Hospital de Niños Dr. Ricardo Gutierrez on behalf of 'Proyecto Argentino Interinstitucional de genomica de SARS-CoV-2' (PAIS Consortium) Nabaes Jodar et al
					hCoV-19/Argentina/PAIS-A0686/2020 EPI_ISL_4404764 Laboratorio del Hospital Interzonal General de Agudos “Eva Perón” Área de Secuenciación del Laboratorio de Virología del Hospital de Niños Dr. Ricardo Gutierrez on behalf of 'Proyecto Argentino Interinstitucional de genomica de SARS-CoV-2' (PAIS Consortium) Nabaes Jodar et al
					hCoV-19/Argentina/PAIS-H0123/2020 EPI_ISL_3478842 Instituto Nacional de Enfermedades Virales Humanas Dr. Julio I. Maiztegui Laboratorio Mixto de Biotecnología Acuática (LMBA) on behalf of 'Proyecto Argentino Interinstitucional de genomica de SARS-CoV-2' (PAIS Consortium) Victoria Posner et al
					hCoV-19/Kazakhstan/38716/2020 EPI_ISL_454575 Laboratory of virology, National Center of Expertise Laboratory of molecular-genetic research, National Center for Expertise, Kazakhstan National Center for Biotechnology, Kazakhstan Abdaliyev Askar et al
					hCoV-19/Kazakhstan/33496/2020 EPI_ISL_454585 Laboratory of virology, National Center of Expertise Laboratory of molecular-genetic research, National Center for Expertise, Kazakhstan National Center for Biotechnology, Kazakhstan Abdaliyev Askar et al
					hCoV-19/USA/KY-KSPHL-100035/2020 EPI_ISL_966370 Kentucky State Public Health Lab Kentucky State Public Health Lab Stephanie Lunn et al
					hCoV-19/Israel/CVL-n1806/2020 EPI_ISL_1240648 Israel Central Virology Laboratory Israel National Consortium for SARS-CoV-2 sequencing Neta Zuckerman et al
					hCoV-19/Canada/Qc-JUS-V918078799/2020 EPI_ISL_825650 Laboratoire de santé publique du Québec Laboratoire de santé publique du Québec Sandrine Moreira et al
					hCoV-19/Canada/NL-NML-2395/2020 EPI_ISL_1055390 Dr. Leonard A. Miller Centre for Health Services National Microbiology Laboratory (NML) Anna Majer et al
					hCoV-19/SierraLeone/SL03/2020 EPI_ISL_2662728 MZ411526.1 State Key Laboratory of Pathogen and Biosecurity, Beijing Institute of Microbiology and Epidemiology State Key Laboratory of Pathogen and Biosecurity, Beijing Institute of Microbiology and Epidemiology Wurie et al
					hCoV-19/SierraLeone/SL04/2020 EPI_ISL_2662729 MZ411527.1 State Key Laboratory of Pathogen and Biosecurity, Beijing Institute of Microbiology and Epidemiology State Key Laboratory of Pathogen and Biosecurity, Beijing Institute of Microbiology and Epidemiology Wurie et al
					hCoV-19/SierraLeone/SL01/2020 EPI_ISL_2662726 MZ411524.1 State Key Laboratory of Pathogen and Biosecurity, Beijing Institute of Microbiology and Epidemiology State Key Laboratory of Pathogen and Biosecurity, Beijing Institute of Microbiology and Epidemiology Wurie et al
					hCoV-19/SouthKorea/KCDC2301/2020 EPI_ISL_510637 Division of Viral Diseases, Center for Laboratory Control of Infectious Diseases, Korea Centers for Diseases Control and Prevention Division of Viral Diseases, Center for Laboratory Control of Infectious Diseases, Korea Centers for Diseases Control and Prevention Jeong-Min Kim et al
					hCoV-19/SouthKorea/KDCA0516/2020 EPI_ISL_850218 Division of Emerging Infectious Diseases, Bureau of Infectious Diseases Diagnosis Control, Korea Disease Control and Prevention Agency Division of Emerging Infectious Diseases, Bureau of Infectious Diseases Diagnosis Control, Korea Disease Control and Prevention Agency Ae Kyung Park et al
					hCoV-19/SouthKorea/KCDC2371/2020 EPI_ISL_514774 Division of Viral Diseases, Center for Laboratory Control of Infectious Diseases, Korea Centers for Diseases Control and Prevention Division of Viral Diseases, Center for Laboratory Control of Infectious Diseases, Korea Centers for Diseases Control and Prevention Jeong-Min Kim et al
					hCoV-19/SouthKorea/KDCA0143/2020 EPI_ISL_747378 Division of Emerging Infectious Diseases, Bureau of Infectious Diseases Diagnosis Control, Korea Disease Control and Prevention Agency Division of Emerging Infectious Diseases, Bureau of Infectious Diseases Diagnosis Control, Korea Disease Control and Prevention Agency Ae Kyung Park et al
					hCoV-19/SouthKorea/KDCA0005/2020 EPI_ISL_747246 Division of Emerging Infectious Diseases, Bureau of Infectious Diseases Diagnosis Control, Korea Disease Control and Prevention Agency Division of Emerging Infectious Diseases, Bureau of Infectious Diseases Diagnosis Control, Korea Disease Control and Prevention Agency Ae Kyung Park et al
					hCoV-19/SouthKorea/KDCA0134/2020 EPI_ISL_747369 Division of Emerging Infectious Diseases, Bureau of Infectious Diseases Diagnosis Control, Korea Disease Control and Prevention Agency Division of Emerging Infectious Diseases, Bureau of Infectious Diseases Diagnosis Control, Korea Disease Control and Prevention Agency Ae Kyung Park et al
					hCoV-19/SouthKorea/KDCA0908/2020 EPI_ISL_959520 Division of Emerging Infectious Diseases, Bureau of Infectious Diseases Diagnosis Control, Korea Disease Control and Prevention Agency Division of Emerging Infectious Diseases, Bureau of Infectious Diseases Diagnosis Control, Korea Disease Control and Prevention Agency Ae Kyung Park et al
					hCoV-19/SouthKorea/KDCA3365/2021 EPI_ISL_1936548 Division of Emerging Infectious Diseases, Bureau of Infectious Diseases Diagnosis Control, Korea Disease Control and Prevention Agency Division of Emerging Infectious Diseases, Bureau of Infectious Diseases Diagnosis Control, Korea Disease Control and Prevention Agency Ae Kyung Park et al
					hCoV-19/SouthKorea/KDCA3637/2020 EPI_ISL_2161130 Division of Emerging Infectious Diseases, Bureau of Infectious Diseases Diagnosis Control, Korea Disease Control and Prevention Agency Division of Emerging Infectious Diseases, Bureau of Infectious Diseases Diagnosis Control, Korea Disease Control and Prevention Agency Ae Kyung Park et al
					hCoV-19/USA/UT-02918/2020 EPI_ISL_509541 MT873813.1 Utah Public Health Laboratory Utah Public Health Laboratory Heidi Butz et al
					hCoV-19/USA/MN-QDX-1332/2020 EPI_ISL_572121 MW065419.1 Quest Diagnostics Quest Diagnostics Rosenthal et al
					hCoV-19/Nigeria/OS-CV301/2020 EPI_ISL_729979 Nigeria Centre for Disease Control (NCDC) African Centre of Excellence for Genomics of Infectious Diseases (ACEGID), Redeemer's University, Ede, Osun State, Nigeria Oluniyi P.E. et al
					hCoV-19/USA/AK-CDC-2-3693667/2020 EPI_ISL_747054 MW406506.1 Respiratory Viruses Branch, Centers for Disease Control and Prevention Respiratory Viruses Branch, Centers for Disease Control and Prevention Queen et al
					hCoV-19/Australia/NT52/2020 EPI_ISL_521861 MT972100.1 Royal Darwin Hospital Pathology MDU-PHL Meumann et al
					hCoV-19/USA/TX-HMH-MCoV-26097/2021 EPI_ISL_1235877 Houston Methodist Hospital Houston Methodist Hospital S. Wesley Long et al
					hCoV-19/USA/ID-IBL-637485/2020 EPI_ISL_3242932 Idaho Bureau of Laboratories Idaho Bureau of Laboratories R. Beukelman et al
hCoV-19/USA/ME-HETL-J8700/2020	EPI_ISL_6532418		Maine Health and Environmental Testing Laboratory	Tewhey Lab, The Jackson Laboratory	Matluk et al
hCoV-19/USA/WA-OHSU-7175/2020	EPI_ISL_905792		OHSU Lab Services Molecular Microbiology Lab	Oregon SARS-CoV-2 Genome Sequencing Center	Brendan L. O'Connell et al
hCoV-19/USA/ID-CDC-IBX799808755079/2021	EPI_ISL_1702180	MZ010027.1	Infinity Biologix	Centers for Disease Control and Prevention Division of Viral Diseases, Pathogen Discovery	Dakota Howard et al
hCoV-19/USA/ID-IVREF-810668/2020	EPI_ISL_12037099		Idaho Bureau of Laboratories	BVAMC, RD	R. Beukelman et al
					hCoV-19/USA/UT-UPHL-2101188663/2020 EPI_ISL_914676 MW559160.1 Utah Public Health Laboratory Utah Public Health Laboratory Erin L. Young et al
					hCoV-19/USA/MO-CDC-4010599-001/2021 EPI_ISL_1373763 MW863865.1 Washington University School of Medicine Genomics and Discovery, Respiratory Viruses Branch, Division of Viral Diseases, Centers for Disease Control and Prevention Ying Tao et al B
					hCoV-19/USA/MT-WL-P190/2020 EPI_ISL_6989131 Wiedenheft lab, Montana State University Wiedenheft lab, Montana State University Aidan McVey et al
					hCoV-19/USA/VT-21-030822-CR-01/2020 EPI_ISL_4090019 Vermont Integrative Genomics Resource Vermont Integrative Genomics Resource Korin Eckstrom et al
					hCoV-19/USA/WY-WPHL-21013448/2021 EPI_ISL_1503270 Wyoming Public Health Laboratory Wyoming Public Health Laboratory Jim Mildenberger et al
					hCoV-19/USA/NH-CDC-LC0000264/2020 EPI_ISL_1029159 MW634141.1 Laboratory Corporation of America Respiratory Viruses Branch, Division of Viral Diseases, Centers for Disease Control and Prevention Peter W. Cook et al
					hCoV-19/USA/KY-UL263_H10/2020 EPI_ISL_7570370 The Co-Immunity Project, Christina Lee Brown Envirome Institute, University of Louisville University of Louisville Sequencing Technology Center Elizabeth Hudson et al
					hCoV-19/USA/LA-EVTL1856/2020 EPI_ISL_1039558 LSUHS Emerging Viral Threat Laboratory Microbial Genome Sequencing Center Jeremy P. Kamil et al
					hCoV-19/USA/OH-21AM-006CO01242/2021 EPI_ISL_2100717 The Ohio State University Applied Microbiology Services Laboratory The Ohio State University Applied Microbiology Services Laboratory Seth A. Faith PhD et al
					hCoV-19/USA/ID-IVREF-681862/2020 EPI_ISL_7674570 Idaho Bureau of Laboratories BVAMC, RD R. Beukelman et al
hCoV-19/USA/IA-CDC-STM-A100382/2021	EPI_ISL_876695	MW523783.1	Helix/Illumina	Genomics and Discovery, Respiratory Viruses Branch, Division of Viral Diseases, Centers for Disease Control and Prevention	Peter W. Cook et al
hCoV-19/USA/LA-EVTL2264/2020	EPI_ISL_1324292		LSUHS Emerging Viral Threat Laboratory	Microbial Genome Sequencing Center	Jeremy P. Kamil et al
hCoV-19/USA/OK-QDX-3272/2020	EPI_ISL_884397	MW522463.1	Infectious Diseases, Quest Diagnostics	Infectious Diseases, Quest Diagnostics	Rosenthal et al
hCoV-19/USA/OH-USAFSAM-S408/2020	EPI_ISL_812698		United States Air Force School of Aerospace Medicine	United States Air Force School of Aerospace Medicine	Anthony Fries et al
hCoV-19/USA/SD-SDPHL-0428/2020	EPI_ISL_3047988		South Dakota Public Health Laboratory	South Dakota Public Health Laboratory	Chris Carlson et al
hCoV-19/Mexico/BCN-InDRE_F11099_S875/2021	EPI_ISL_1399280		LESP Baja California	Instituto de Diagnostico y Referencia Epidemiologicos (INDRE)	Claudia Wong-Arambula et al
hCoV-19/USA/AR-CDC-2-4084729/2021	EPI_ISL_1516317	MW888084.1	AR Dept. of Health-PHL, Molecular Diagnostics	Centers for Disease Control and Prevention Division of Viral Diseases, Pathogen Discovery	Mili Sheth et al
hCoV-19/USA/WV-WVU-WV090123/2021	EPI_ISL_1423232		J.W. Ruby Memorial Hospital	WVU and Marshall University Combined Genomics Core Facilities	James Denvir et al	Eduardo Arathon et al
					hCoV-19/USA/NH-CDC-QDX23176695/2021 EPI_ISL_1479917 MW864453.1 Quest Diagnostics Incorporated Centers for Disease Control and Prevention Division of Viral Diseases, Pathogen Discovery Dakota Howard et al
					hCoV-19/USA/WI-WSLH-211677/2021 EPI_ISL_1295482 Wisconsin State Laboratory of Hygiene Communicable Disease Division Wisconsin State Laboratory of Hygiene Communicable Disease Division Kelsey R. Florek et al
					hCoV-19/USA/SC-CDC-STM-000013643/2021 EPI_ISL_1134792 MW694230.1 Helix/Illumina Respiratory Viruses Branch, Division of Viral Diseases, Centers for Disease Control and Prevention Peter W. Cook et al
					hCoV-19/USA/MS-CDC-LC0016975/2021 EPI_ISL_1161647 MW706566.1 Laboratory Corporation of America Respiratory Viruses Branch, Division of Viral Diseases, Centers for Disease Control and Prevention Peter W. Cook et al
					hCoV-19/Australia/QLD1531/2021 EPI_ISL_944741 Queensland Health Forensic and Scientific Services Queensland Health Forensic and Scientific Services Son Nguyen et al
					hCoV-19/Rwanda/NRLNAT1058/2020 EPI_ISL_925893 Nucleic Acid Testing, National Reference Laboratory GIGA Medical Genomics Yvan Butera et al
					hCoV-19/USA/MI-MDHHS-SC23774/2021 EPI_ISL_1158431 OL849574.1 Michigan Department of Health and Human Services, Bureau of Laboratories Michigan Department of Health and Human Services, Bureau of Laboratories Blankenship HM et al
					hCoV-19/Aruba/AW-RIVM-10113/2020 EPI_ISL_547446 Dutch COVID-19 response team National Institute for Public Health and the Environment (RIVM) Adam Meijer et al
					hCoV-19/USA/TX-DSHS-1656/2020 EPI_ISL_710047 MW406707.1 Texas Department of State Health Services Texas Department of State Health Services Anita Pokharel et al
					hCoV-19/USA/HI-H200078/2020 EPI_ISL_752646 State Laboratories Division, Hawaii State Department of Health State Laboratories Division, Hawaii State Department of Health Pamela O'Brien et al
					hCoV-19/USA/NE-CUMC_20321056/2020 EPI_ISL_9158194 OM757095.1 Creighton University Medical Center Creighton COVID Consortium Holly Stessman et al
					hCoV-19/Israel/CVL_40897/2020 EPI_ISL_3003268 Infection Prevention & Control Unit Central Virology laboratory, Ministry of Health Neta Zuckerman et al
					hCoV-19/Israel/CVL-n26150/2020 EPI_ISL_514291 Israel Central Virology laboratory Israel Central Virology laboratory Neta Zuckerman et al
					hCoV-19/Coted-Ivoire/115253-cv001/2021 EPI_ISL_9888097 Environment and Health Department, Institut Pasteur of Côte d'Ivoire, Abidjan, Côte d'Ivoire Molecular Genetics Platform, Institut Pasteur of Côte d'Ivoire, Abidjan, Côte d'Ivoire Aristide Berenger Ako AKO et al
					hCoV-19/Coted-Ivoire/COV-BKE1145/bc61/2020 EPI_ISL_1663664 Molecular diagnostic unit for viral haemorrhagic fevers and emerging viruses, Bouaké CHU Laboratory Molecular diagnostic unit for viral haemorrhagic fevers and emerging viruses, Bouaké CHU Laboratory Chantal Akoua-Koffi et al
					hCoV-19/Coted-Ivoire/BKE0994/2020 EPI_ISL_614395 Molecular diagnostic unit for viral haemorrhagic fevers and emerging viruses, Bouaké CHU Laboratory Project group Epidemology of Highly Pathogenic Microorganisms, Robert Koch-Institute Chantal Akoua-Koffi et al
					hCoV-19/Coted-Ivoire/ECOV113817-cv163/2021 EPI_ISL_9892639 Environment and Health Department, Institut Pasteur of Côte d'Ivoire, Abidjan, Côte d'Ivoire Molecular Genetics Platform, Institut Pasteur of Côte d'Ivoire, Abidjan, Côte d'Ivoire Aristide Berenger Ako AKO et al
					hCoV-19/Gabon/X0191/2021 EPI_ISL_11522756 Centre de Recherches Medicales de Lambarene Department of Emerging Infectious Diseases, Institute of Tropical Medicine, Nagasaki University Haruka Abe et al
					hCoV-19/Mexico/CHH-InDRE-47/2020 EPI_ISL_516615 Instituto de Diagnostico y Referencia Epidemiologicos (INDRE) Instituto de Diagnostico y Referencia Epidemiologicos (INDRE) Ernesto Ramirez-Gonzalez et al
					hCoV-19/Cameroon/OL023/2020 EPI_ISL_9585218 CREMER (Centre de Recherches sur les Maladies Emergentes et Re-emergentes) CREMER (Centre de Recherches sur les Maladies Emergentes et Re-emergentes) Celestin Godwe et al
					hCoV-19/USA/LA-EVTL839/2020 EPI_ISL_653530 LSUHS Emerging Viral Threat Laboratory Microbial Genome Sequencing Center Jeremy P. Kamil et al
					hCoV-19/Algeria/12031/2020 EPI_ISL_12156726 NIC, Viral Respiratory Unit NIC, Viral Respiratory Unit Sarah Belkalem et al
					hCoV-19/SouthKorea/KDCA1401/2020 EPI_ISL_1063609 Division of Emerging Infectious Diseases, Bureau of Infectious Diseases Diagnosis Control, Korea Disease Control and Prevention Agency Division of Emerging Infectious Diseases, Bureau of Infectious Diseases Diagnosis Control, Korea Disease Control and Prevention Agency Ae Kyung Park et al
					hCoV-19/Algeria/142869/20 EPI_ISL_12180657 NIC, Viral Respiratory Unit Virology Departement Sarah Belkalem et al
					hCoV-19/Australia/WA66/2020 EPI_ISL_512719 PathWest Laboratory Medicine WA PathWest Laboratory Medicine WA Microbial Surveillance Unit PathWest Laboratory Medicine WA Microbial Surveillance Unit et al
					hCoV-19/Fiji/FJ016/2020 EPI_ISL_4820288 Fiji Centre for Communicable Disease Control Microbiological Diagnostic Unit - Public Health Laboratory (MDU-PHL) Sahukhan et al
					hCoV-19/Georgia/Tb-22208/2020 EPI_ISL_470876 Department for Virology, Molecular Biology and Genome Research, R. G. Lugar Center for Public Health Research, National Center for Disease Control and Public Health (NCDC) of Georgia. Department for Virology, Molecular Biology and Genome Research, R. G. Lugar Center for Public Health Research, National Center for Disease Control and Public Health (NCDC…
					hCoV-19/Senegal/840/2020 EPI_ISL_8525454 Institut Pasteur de Dakar Institut Pasteur de Dakar Diallo Amadou et al
					hCoV-19/Guatemala/ASI1056/2020 EPI_ISL_5926982 Laboratorio Nacional de Salud Asociación de Salud Integral / Clínica Familiar Luis Ángel García"
hCoV-19/Guatemala/ASI1116/2020	EPI_ISL_5926947		Laboratorio Nacional de Salud	Asociación de Salud Integral / Clínica Familiar "Luis Ángel García"	Eduardo Arathon et al
hCoV-19/Guatemala/ASI01031/2020	EPI_ISL_3333044		Laboratorio Nacional de Salud	Asociación de Salud Integral/Clínica Familiar "Luis Ángel García"	Eduardo Arathoon et al
hCoV-19/Guatemala/ASI01012/2020	EPI_ISL_3446722		Laboratorio Nacional de Salud	Asociación de Salud Integral/Clínica Familiar "Luis Ángel García"	Eduardo Arathoon et al
hCoV-19/Guyana/50817/2020	EPI_ISL_2230692		The Caribbean Public Health Agency	Carrington Lab, Department of PreClinical Sciences, Faculty of Medical Sciences, The University of the West Indies	Nikita S. D. Sahadeo et al
hCoV-19/Georgia/Tb-7856/2020	EPI_ISL_481380	MT786442.1	Department for Virology, Molecular Biology and Genome Research, R. G. Lugar Center for Public Health Research, National Center for Disease Control and Public Health (NCDC) of Georgia.	Department for Virology, Molecular Biology and Genome Research, R. G. Lugar Center for Public Health Research, National Center for Disease Control and Public Health (NCDC) of Georgia.	Ana Papkiauri et al
hCoV-19/Georgia/Tb-5727/2020	EPI_ISL_481483	MT786444.1	Department for Virology, Molecular Biology and Genome Research, R. G. Lugar Center for Public Health Research, National Center for Disease Control and Public Health (NCDC) of Georgia.	Department for Virology, Molecular Biology and Genome Research, R. G. Lugar Center for Public Health Research, National Center for Disease Control and Public Health (NCDC) of Georgia.	Nino Berishvili et al
hCoV-19/USA/NJ-NYGC-NJ-S10/2020	EPI_ISL_2229907		Hackensack Medical Center	New York Genome Center	Michael Zody et al
hCoV-19/USA/NV-NSPHL-A0206/2020	EPI_ISL_515460		Nevada State Public Health Laboratory	Nevada State Public Health Laboratory	Richard Tillett et al
hCoV-19/Sweden/20-14696/2020	EPI_ISL_469060		Narhalsan Sjobo vardcentral	The Public Health Agency of Sweden	Oskar Karlsson Lindsjo et al
hCoV-19/Sweden/20-14014/2020	EPI_ISL_452241		Huslakarna Varmbadhuset Varberg	The Public Health Agency of Sweden	Johanna Hilmersson et al
hCoV-19/HongKong/CUHK-NC9118/2020	EPI_ISL_3066312		Department of Microbiology	Department of Microbiology	Zigui Chen et al
hCoV-19/HongKong/CUHK-NC9119/2020	EPI_ISL_3066313		Department of Microbiology	Department of Microbiology	Zigui Chen et al
hCoV-19/HongKong/CUHK-NC9113/2020	EPI_ISL_3066307		Department of Microbiology	Department of Microbiology	Zigui Chen et al
hCoV-19/Djibouti/NAMRU3_CL2/2020	EPI_ISL_3845359	MZ970747.1	Naval Medical Research Unit No. 3	Naval Medical Research Center Biological Defense Research Directorate	Catherine E. Arnold et al
hCoV-19/Denmark/DCGC-2053/2020	EPI_ISL_619270		Department of Virus and Microbiological Special Diagnostics, Statens Serum Institut, Denmark	Albertsen lab, Department of Chemistry and Bioscience, Aalborg University, Denmark	Danish Covid-19 Genome Consortia et al
hCoV-19/Finland/27MayS15F30/2020	EPI_ISL_1240154		Department of Virology and Immunology, University of Helsinki and Helsinki University Hospital, Huslab Finland	Department of Virology, Faculty of Medicine, University of Helsinki, Helsinki, Finland	Teemu Smura et al
hCoV-19/Canada/NB-NML-255/2020	EPI_ISL_961668		Hôpital Georges L. Dumont	National Microbiology Laboratory (NML)	Anna Majer et al
hCoV-19/USA/VT-21-030660-CR-01/2020	EPI_ISL_4089992		Vermont Integrative Genomics Resource	Vermont Integrative Genomics Resource	Korin Eckstrom et al
hCoV-19/USA/SC-FG-022063/2021	EPI_ISL_1937256		Fulgent Genetics	Fulgent Genetics	Harry Gao et al
hCoV-19/Australia/NSW1532/2021	EPI_ISL_1447291		South Eastern Area Laboratory Services (SEALS)	NSW Health Pathology - Institute of Clinical Pathology and Medical Research; Westmead Hospital; University of Sydney	CIDM-PH et al.
hCoV-19/Suriname/SR-418/2021	EPI_ISL_3464721		Central Laboratory, Bureau of Public Health (BOG) and Academic Hospital Paramaribo	Erasmus Medical Center	Bas B Oude Munnink et al
hCoV-19/Suriname/SR-219/2021	EPI_ISL_2502520		Central Laboratory, Bureau of Public Health (BOG) and Academic Hospital Paramaribo	Erasmus Medical Center	Bas B Oude Munnink et al
hCoV-19/USA/NH-NHPHL-2106090178/2021	EPI_ISL_6794400	MZ799156.1	State of New Hampshire Public Health Laboratories	State of New Hampshire Public Health Laboratories	Chris Benton et al
hCoV-19/USA/HI-H212007/2021	EPI_ISL_2007890		State Laboratories Division, Hawaii State Department of Health	State Laboratories Division, Hawaii State Department of Health	Pamela O'Brien et al
hCoV-19/Liberia/LIB-0200/2021	EPI_ISL_4232124		National Public Health Institute of Liberia Reference Lab	Center for Infection and Immunity, Columbia University	Bode Shobayo et al
hCoV-19/Aruba/AW-RIVM-31228/2021	EPI_ISL_2094345		Dutch COVID-19 response team	National Institute for Public Health and the Environment (RIVM)	Adam Meijer et al
hCoV-19/Aruba/AW-RIVM-33038/2021	EPI_ISL_2220544		Dutch COVID-19 response team	National Institute for Public Health and the Environment (RIVM)	Adam Meijer et al
hCoV-19/Mexico/CHH_LANGEBIO_IMSS_67032-NC/2021	EPI_ISL_2969893		Centro de Investigacion Biomedica del Noreste (CIBIN)	Unidad de Genomica Avanzada	Consorcio Mexicano de Vigilancia Genomica (CoViGen-Mex). Authors (in alphabetical order): Julio Elias Alvarado-Yaah et al
hCoV-19/Ecuador/NIC-INSPI-317729/2021	EPI_ISL_2348765		Instituto Nacional De Investigación En Salud Pública-Crn De Influenza Y Otros Virus Respiratorios	NIC-Instituto Nacional de Investigación en Salud Pública	Alfredo Bruno et al
hCoV-19/USA/AL-CDC-3928709-001/2020	EPI_ISL_2621614	MZ393564.1	Respiratory Viruses Branch, US Centers for Disease Control and Prevention	Respiratory Viruses Branch, US Centers for Disease Control and Prevention	Tao et al
hCoV-19/USA/MS-CDC-2-3693773/2020	EPI_ISL_747099	MW406551.1	Respiratory Viruses Branch, Centers for Disease Control and Prevention	Respiratory Viruses Branch, Centers for Disease Control and Prevention	Queen et al
hCoV-19/USA/MI-UM-10036893267/2020	EPI_ISL_826419		University of Michigan Clinical Microbiology Laboratory	Lauring Lab, University of Michigan, Department of Microbiology and Immunology	Valesano et al
hCoV-19/CostaRica/INC-0157/2020	EPI_ISL_770007		Area De Salud San Rafael	Inciensa, Instituto Costarricense de Investigación y Enseñanza en Nutrición y Salud	Francisco Duarte et al
hCoV-19/PuertoRico/PR-CDC-S216/2021	EPI_ISL_1620626		Puerto Rico Department of Health	Centers for Disease Control and Prevention, Dengue Branch	Gilberto A. Santiago et al
hCoV-19/Iceland/394/2020	EPI_ISL_424418	OU162796.1	The National University Hospital of Iceland	deCODE genetics	Daniel F Gudbjartsson et al A (https://dx.doi.org/10.1056/NEJMoa2006100)
hCoV-19/Australia/QLD1074/2020	EPI_ISL_6386651		PHV-FSS	PHV-FSS	Son Nguyen et al.
hCoV-19/Botswana/BOT0455/2020	EPI_ISL_560386		National Health Laboratory	Botswana Institute for Technology Research and innovation	Kefentse Arnold Tumedi et al
hCoV-19/USA/CT-Yale-483/2020	EPI_ISL_729758		Connecticut Department of Health	Grubaugh Lab - Yale School of Public Health	Joseph Fauver et al
hCoV-19/USA/DC-HP10595-PIDRCCYCAS/2020	EPI_ISL_5413582		Johns Hopkins Hospital Department of Pathology	Johns Hopkins Hospital Department of Pathology	C. Paul Morris et al
hCoV-19/USA/NY-CUIMC-NP-4744/2021	EPI_ISL_3232356	MZ702401.1	Clinical Microbiology Laboratory, NewYork Presbyterian Hospital/Columbia University Irving Medical Center	Uhlemann Laboratory, Columbia University Irving Medical Center	Medini K. Annavajhala et al
hCoV-19/USA/MN-MDH-1591/2020	EPI_ISL_530187	MT997709.1	Minnesota Department of Health, Public Health Laboratory	Minnesota Department of Health, Public Health Laboratory	Matt Plumb et al
hCoV-19/USA/MD-HP06431-PIDNVBUVVB/2020	EPI_ISL_2691891		Johns Hopkins Hospital Department of Pathology	Johns Hopkins Hospital Department of Pathology	C. Paul Morris et al
hCoV-19/Germany/NW-KRO-973/2020	EPI_ISL_2870569		MVZ Labor Krone GbR	Center of Medical Microbiology, Virology, and Hospital Hygiene, University of Duesseldorf	Dennis Deschka et al
hCoV-19/USA/VI-CDC-3553173-001/2020	EPI_ISL_452138	MT512645.1	VI-US Virgin Islands Department of Health	Pathogen Discovery, Respiratory Viruses Branch, Division of Viral Diseases, Centers for Disease Control and Prevention	Anna Uehara et al
hCoV-19/USA/KS-QDX-3375/2020	EPI_ISL_884352	MW522418.1	Infectious Diseases, Quest Diagnostics	Infectious Diseases, Quest Diagnostics	Rosenthal et al
hCoV-19/USA/KY-KSPHL-100103/2020	EPI_ISL_982844		Kentucky State Public Health Lab	Kentucky State Public Health Lab	Stephanie Lunn et al
hCoV-19/USA/ID-UI-IIDS-U1302/2020	EPI_ISL_10403202	OM840405.1	Gritman Medical Center	University of Idaho IIDS GBRC	Kimberly R. Andrews et al
hCoV-19/USA/ME-HETL-J13255/2020	EPI_ISL_11906715		Maine Health and Environmental Testing Laboratory	Tewhey Lab, The Jackson Laboratory	Matluk et al
hCoV-19/Australia/NSW2125/2020	EPI_ISL_509499		Area of Virology, Serology and Virology Division (SAViD), New South Wales Health Pathology Randwick	Area of Virology, Serology and Virology Division (SAViD), New South Wales Health Pathology Randwick	Rawlinson et al
hCoV-19/USA/HI-H200109/2020	EPI_ISL_752672		State Laboratories Division, Hawaii State Department of Health	State Laboratories Division, Hawaii State Department of Health	Pamela O'Brien et al
hCoV-19/USA/FL-BPHL-0200/2020	EPI_ISL_480851	MT704018.1	Florida Bureau of Public Health Laboratories	Florida Bureau of Public Health Laboratories	Sarah Schmedes et al
hCoV-19/Sweden/20-52289/2020	EPI_ISL_534236		Karolinska universitetslaboratoriet SOLNA	The Public Health Agency of Sweden	Anna-Malin Linde et al
hCoV-19/Guatemala/GUA-LNS-3621/2021	EPI_ISL_2827805		Laboratorio Nacional de Salud	Laboratorio Nacional de Salud	Linda Mendoza et al
hCoV-19/Argentina/PAIS-A0456/2021	EPI_ISL_1395786		Laboratorio de Virología del Hospital de Niños Dr. Ricardo Gutierrez	Área de Secuenciación del Laboratorio de Virología del Hospital de Niños Dr. Ricardo Gutierrez on behalf of 'Proyecto Argentino Interinstitucional de genomica de SARS-CoV-2' (PAIS Consortium)	Alexay et al
hCoV-19/USA/ID-CDC-ASC210000300/2021	EPI_ISL_2243093	MZ259011.1	Aegis Sciences Corporation	Centers for Disease Control and Prevention Division of Viral Diseases, Pathogen Discovery	Dakota Howard et al
hCoV-19/Guam/GU-CDC-2-4634563/2021	EPI_ISL_3127911	MZ666560.1	Guam Public Health Laboratory	Centers for Disease Control and Prevention Division of Viral Diseases, Pathogen Discovery	Mili Sheth et al
hCoV-19/Canada/SK-NML-5831/2020	EPI_ISL_2883649		SK-Roy Romanow Provincial Laboratory	National Microbiology Laboratory (NML)	Anna Majer et al
hCoV-19/DRC/INRB-RDC-710/2021	EPI_ISL_9570968		Pathogen Genomics Lab, National Institute for Biomedical Research (INRB)	Pathogen Genomics Lab, National Institute for Biomedical Research (INRB)	Placide Mbala-Kingebeni et al A
hCoV-19/CentralAfricanRepublic/RCA-026/2022	EPI_ISL_10854834		Laboratoire National de Biologie Clinique et de Santé Publique, Bangui, République Centrafricaine	Pathogen Genomics Lab, National Institute for Biomedical Research (INRB)	Placide Mbala-Kingebeni et al A
hCoV-19/Chad/TCH-005/2021	EPI_ISL_10729326		Ministère de Santé Publique et de la Solidarité Nationale	Pathogen Genomics Lab, National Institute for Biomedical Research (INRB)	Placide Mbala-Kingebeni et al A
hCoV-19/Chad/TCH-013/2022	EPI_ISL_10729328		Ministère de Santé Publique et de la Solidarité Nationale	Pathogen Genomics Lab, National Institute for Biomedical Research (INRB)	Placide Mbala-Kingebeni et al A
hCoV-19/Haiti/34029/2020	EPI_ISL_2157365		Laboratoire National de Santé Publique – LNSP (HAITI - LNSP)	Laboratory of Respiratory Viruses and Measles, Oswaldo Cruz Institute, FIOCRUZ	Paola Resende et al
hCoV-19/Ecuador/USFQ-1839/2021	EPI_ISL_3260697		Institute of Microbiology, Universidad San Francisco de Quito	Institute of Microbiology, Universidad San Francisco de Quito	Juan José Guadalupe et al
hCoV-19/Panama/PA777189-GMI/2021	EPI_ISL_11686311		Gorgas Memorial Institute of Health Studies	Gorgas Memorial Institute of Health Studies	Claudia Gonzalez et al
hCoV-19/Venezuela/Ama7331/2021	EPI_ISL_9396353		IVIC	Laboratorio de Virologia Molecular	Rossana C Jaspe et al
hCoV-19/Venezuela/Tac7334/2021	EPI_ISL_10728886		INHRR	Laboratorio de Virologia Molecular	Rossana C Jaspe et al
hCoV-19/Venezuela/Lar8033/2021	EPI_ISL_9486881		INHRR	Laboratorio de Virologia Molecular	Rossana C Jaspe et al
hCoV-19/Venezuela/Lar644/2021	EPI_ISL_11629599		IVIC	Laboratorio de Virologia Molecular	Rossana C Jaspe et al
hCoV-19/Chile/RM-PUC_MVL_1464/2021	EPI_ISL_4391753		Laboratorio de Infectologia y Virologia Molecular	Laboratory of Molecular Virology, School of Medicine, Pontificia Universidad Catolica de Chile	Catalina Pardo-Roa et al
hCoV-19/Colombia/COR-INS-VG-7640/2021	EPI_ISL_5055196		LABORATORIO IMAT	Instituto Nacional de Salud- Dirección de Investigación en Salud Pública	Katherine Laiton-Donato et al
hCoV-19/Mongolia/202107086/2021	EPI_ISL_8482979	OM182164.1	Biotechnology Core Facility Branch, Centers for Disease Control and Prevention	Centers for Disease Control and Prevention Division of Viral Diseases, Pathogen Discovery	Anir Enkhbat et al
hCoV-19/Austria/CeMM11239/2021	EPI_ISL_2617666		Elling group, Institute of Molecular Biotechnology (IMBA)	Bergthaler laboratory, CeMM Research Center for Molecular Medicine of the Austrian Academy of Sciences	Lukas Endler et al
hCoV-19/Aruba/AW-RIVM-39187/2021	EPI_ISL_2610648		Dutch COVID-19 response team	National Institute for Public Health and the Environment (RIVM)	Adam Meijer et al
hCoV-19/Chile/LI-151181/2021	EPI_ISL_4636497		Genetica Molecular and Subdepartamento de Virologia ISP Chile	Instituto de Salud Publica de Chile	Karen Orostica et al
hCoV-19/Mexico/ROO-INMEGEN-05-06-244/2021	EPI_ISL_6930534		Salud Digna	Instituto Nacional de Medicina Genomica	Hidalgo-Miranda A et al
hCoV-19/Bolivia/SAN-CABANA-PE-UPCH-2276/2021	EPI_ISL_8800650		Laboratorio de Diagnóstico e Investigación BIOSCIENCE SRL	Laboratorio de Genómica Microbiana, Universidad Peruana Cayetano Heredia	Esdenka Pérez et al
hCoV-19/Bolivia/SAN-CABANA-PE-UPCH-2263/2021	EPI_ISL_8800595		Laboratorio de Diagnóstico e Investigación BIOSCIENCE SRL	Laboratorio de Genómica Microbiana, Universidad Peruana Cayetano Heredia	Esdenka Pérez et al
hCoV-19/Venezuela/Suc832/2021	EPI_ISL_10728898		IVIC	Laboratorio de Virologia Molecular	Rossana C Jaspe et al
hCoV-19/CostaRica/INC-0792/2021	EPI_ISL_3274358		HOSPITAL SAN FRANCISCO DE ASIS	Inciensa, Instituto Costarricense de Investigación y Enseñanza en Nutrición y Salud	Francisco Duarte et al
hCoV-19/Panama/PA771688-GMI/2021	EPI_ISL_11686279		Gorgas Memorial Institute of Health Studies	Gorgas Memorial Institute of Health Studies	Claudia Gonzalez et al
hCoV-19/Panama/PA739631-GMI/2021	EPI_ISL_11686206		Gorgas Memorial Institute of Health Studies	Gorgas Memorial Institute of Health Studies	Claudia Gonzalez et al
hCoV-19/Curacao/CW-RIVM-35071/2021	EPI_ISL_2405527		Dutch COVID-19 response team	National Institute for Public Health and the Environment (RIVM)	Adam Meijer et al
hCoV-19/Panama/GMI-PASEQ573/2021	EPI_ISL_11695719		Gorgas Memorial Institute of Health Studies	Gorgas Memorial Institute of Health Studies	Claudia Gonzalez et al
hCoV-19/Bonaire/BQ-RIVM-35094/2021	EPI_ISL_2405550		Dutch COVID-19 response team	National Institute for Public Health and the Environment (RIVM)	Adam Meijer et al
hCoV-19/USA/RI-Broad_RIDOH-00026/2020	EPI_ISL_872694	MW521604.1	Rhode Island Department of Health	Infectious Disease Program, Broad Institute of Harvard and MIT	Lemieux et al
hCoV-19/Haiti/18256/2021	EPI_ISL_2157559		Laboratoire National de Santé Publique – LNSP (HAITI - LNSP)	Laboratory of Respiratory Viruses and Measles, Oswaldo Cruz Institute, FIOCRUZ	Paola Resende et al
hCoV-19/Curacao/CW-RIVM-13016/2021	EPI_ISL_1035766		Dutch COVID-19 response team	National Institute for Public Health and the Environment (RIVM)	Adam Meijer et al
hCoV-19/Tunisia/X9556/2020	EPI_ISL_11172714		Laboratory of Clinical Virology, Institut Pasteur de Tunis	Laboratory of Clinical Virology, Institut Pasteur de Tunis	Wasfi Fares et al
hCoV-19/Qatar/QA-QU_12-10-H11/2020	EPI_ISL_1713234		Ministry of Public Health / Hamad Medical Corporation	Biomedical Research Center (BRC), Qatar University / Qatar Genome Project (QGP)	BRC: Fatiha M. Benslimane et al
hCoV-19/Iraq/USAFSAM-S088/2020	EPI_ISL_812282	MT940505.1	Landstuhl Regional Medical Center	United States Air Force School of Aerospace Medicine	Anthony Fries et al
hCoV-19/Qatar/QA-QU_12-11-C9/2020	EPI_ISL_1713256		Ministry of Public Health / Hamad Medical Corporation	Biomedical Research Center (BRC), Qatar University / Qatar Genome Project (QGP)	BRC: Fatiha M. Benslimane et al
hCoV-19/SriLanka/CDRS27/2021	EPI_ISL_1533812		Centre for Dengue Research and AICBU, Department of Immunology and Molecular Medicine	Centre for Dengue Research and AICBU, Department of Immunology and Molecular Medicine	Chandima Jeewandara et al B
hCoV-19/SriLanka/MIN01/2020	EPI_ISL_602564		Centre for Dengue Research, Department of Immunology and Molecular Medicine	Centre for Dengue Research	Chandima Jeewandara et al B
hCoV-19/Australia/VIC18003/2020	EPI_ISL_779616		Microbiological Diagnostic Unit - Public Health Laboratory (MDU-PHL)	MDU-PHL	Seemann T. et al
hCoV-19/Qatar/QA-WCMQ_FD17462375/2020	EPI_ISL_1714200		Ministry of Public Health / Hamad Medical Corporation	Weill Cornell Medical College - Qatar (WCM-Q), Genomics Core Laboratory / Qatar Genome Project (QGP)	WCMQ: Ayeda A. Ahmed et al
hCoV-19/Qatar/QA-WCMQ_FD18190002/2020	EPI_ISL_1714481		Ministry of Public Health / Hamad Medical Corporation	Weill Cornell Medical College - Qatar (WCM-Q), Genomics Core Laboratory / Qatar Genome Project (QGP)	WCMQ: Ayeda A. Ahmed et al
hCoV-19/Qatar/QA-WCMQ_FD17571287/2020	EPI_ISL_1714284		Ministry of Public Health / Hamad Medical Corporation	Weill Cornell Medical College - Qatar (WCM-Q), Genomics Core Laboratory / Qatar Genome Project (QGP)	WCMQ: Ayeda A. Ahmed et al
hCoV-19/Qatar/QA-WCMQ_FD18163096/2020	EPI_ISL_1714366		Ministry of Public Health / Hamad Medical Corporation	Weill Cornell Medical College - Qatar (WCM-Q), Genomics Core Laboratory / Qatar Genome Project (QGP)	WCMQ: Ayeda A. Ahmed et al
hCoV-19/Qatar/QA-QU_12-11-F9/2020	EPI_ISL_1713274		Ministry of Public Health / Hamad Medical Corporation	Biomedical Research Center (BRC), Qatar University / Qatar Genome Project (QGP)	BRC: Fatiha M. Benslimane et al
hCoV-19/SouthAfrica/VIDA-KRISP-K012811/2020	EPI_ISL_2494756		Vaccines and Infectious Diseases Analytics Research Unit (VIDA)	KRISP, KZN Research Innovation and Sequencing Platform	Baillie Vicky et al
hCoV-19/Angola/CERI-KRISP-K013701/2020	EPI_ISL_2685960		Instituto Nacional de Investigação em Saúde	CERI, Centre for Epidemic Response and Innvoation, Stellenbosch University and KRISP, KZN Research Innovation and Sequencing Platform, UKZN.	Morais J et al
hCoV-19/Botswana/R17B6_BHP_AAB51177/2021	EPI_ISL_2504072		Botswana Harvard HIV Reference Laboratory	Botswana Harvard HIV Reference Laboratory	Sikhulile Moyo et al
hCoV-19/Angola/CERI-KRISP-K013525/2020	EPI_ISL_2492791		Instituto Nacional de Investigação em Saúde	CERI, Centre for Epidemic Response and Innvoation, Stellenbosch University and KRISP, KZN Research Innovation and Sequencing Platform, UKZN.	Morais J et al
hCoV-19/Lesotho/N4813/2020	EPI_ISL_13037722		National Reference Laboratories	National Institute for Communicable Diseases of the National Health Laboratory Service	Gorova V et al
hCoV-19/SouthAfrica/VIDA-KRISP-K012271/2020	EPI_ISL_2360904		Vaccines and Infectious Diseases Analytics Research Unit (VIDA)	KRISP, KZn Research Innovation and Sequencing Platform	Baillie Vicky et al
hCoV-19/Zimbabwe/CERI-KRISP-K011670/2020	EPI_ISL_2492708		National Microbiology Reference Laboratory, Ministry of Health, Harare, Zimbabwe	CERI, Centre for Epidemic Response and Innvoation, Stellenbosch University and KRISP, KZN Research Innovation and Sequencing Platform, UKZN.	Air Comodor Dr J. Chimedza et al
hCoV-19/DRC/KCTCOV006/2021	EPI_ISL_1785567		Viral Respiratory Lab, National Institute for Biomedical Research (INRB)	Pathogen Sequencing Lab, National Institute for Biomedical Research (INRB)	Placide Mbala-Kingebeni et al A
hCoV-19/Taiwan/1013/2021	EPI_ISL_5854267		Centers for Disease Control, R.O.C. (Taiwan)	Centers for Disease Control, R.O.C. (Taiwan)	Ji-Rong Yang et al
hCoV-19/Australia/ACT0096/2021	EPI_ISL_1170947		ACT Pathology	Schwessinger Lab	Ashley Jones et al
hCoV-19/HongKong/HKPU-11800/2021	EPI_ISL_2713258		Department of Health Technology and Informatics, The Hong Kong Polytechnic University	Department of Health Technology and Informatics, The Hong Kong Polytechnic University	Gilman Kit-Hang Siu et al
hCoV-19/Philippines/PH-PGC-66328/2021	EPI_ISL_5543976		Davao International Airport Laboratory	Philippine Genome Center	Cynthia P. Saloma et al
hCoV-19/HongKong/VM21011154/2021	EPI_ISL_2484760		HOME QUARANTINE TASKFORCE	Hong Kong Department of Health	Alan K.L. Tsang et al
hCoV-19/Botswana/BOT364055/2020	EPI_ISL_1677715		National Health Laboratory	Botswana Institute for Technology Research and Innovation	Kefentse Arnold Tumedi et al
hCoV-19/Botswana/1217-IN1660/2020	EPI_ISL_770471		National Health laboratory	Botswana Institute for Technology Research and Innovation	Kefentse Arnold Tumedi et al
hCoV-19/Botswana/R16B53_BHP_CV1602939/2021	EPI_ISL_2372340		Nyangabwe Hospital HIV Reference Laboratory	Botswana Harvard HIV Reference Laboratory	Sikhulile Moyo et al
hCoV-19/Ethiopia/11795/2021	EPI_ISL_6166369		Ethiopian Public Health Institute	EPHI Pathogen Genomic Sequence Lab and KEMRI-Wellcome Trust Research Programme	Atsbeha G Weldemariam et al
hCoV-19/Zambia/ZMB-121234/2021	EPI_ISL_8025557		Right to Care Zambia	UNZAVET and PATH	Mulenga Mwenda et al
hCoV-19/Qatar/QA-QU_18-8-F3/2021	EPI_ISL_1713807		Ministry of Public Health / Hamad Medical Corporation	Biomedical Research Center (BRC), Qatar University / Qatar Genome Project (QGP)	BRC: Fatiha M. Benslimane et al
hCoV-19/Qatar/QA.QU_18.17.E1/2021	EPI_ISL_2843132		Ministry of Public Health / Hamad Medical Corporation	Biomedical Research Center (BRC), Qatar University / Qatar Genome Project (QGP)	BRC: Fatiha M. Benslimane et al
hCoV-19/Qatar/QA.QU_18.17.E10/2021	EPI_ISL_2843133		Ministry of Public Health / Hamad Medical Corporation	Biomedical Research Center (BRC), Qatar University / Qatar Genome Project (QGP)	BRC: Fatiha M. Benslimane et al
hCoV-19/Bulgaria/21BG-NC_003467_R13/2021	EPI_ISL_2772528		National Center of Infectious and Parasitic Diseases	National Center of Infectious and Parasitic Diseases	Alexiev et al
hCoV-19/Zambia/ZMBID_5576/2021	EPI_ISL_6831755		Right to care Zambia	Macha Research Trust	Muleya W et al
hCoV-19/England/205280030/2020	EPI_ISL_770441		Respiratory Virus Unit, National Infection Service, Public Health England	COVID-19 Genomics UK (COG-UK) Consortium	PHE Covid Sequencing Team et al
hCoV-19/Eswatini/N6825/2021	EPI_ISL_9438936		Hhohho Regional Police	National Institute for Communicable Diseases of the National Health Laboratory Service	Maphalala G et al
hCoV-19/USA/DC-CDC-ASC210013558/2021	EPI_ISL_2482364	MZ368225.1	Aegis Sciences Corporation	Centers for Disease Control and Prevention Division of Viral Diseases, Pathogen Discovery	Dakota Howard et al
hCoV-19/Malawi/CERI-KRISPK015755/2021	EPI_ISL_2609574		National HIV Reference Laboratory, Ministry of Health, Public Health Institute of Malawi	KRISP, KZN Research Innovation and Sequencing Platform	Mvula B et al
hCoV-19/SouthAfrica/NICD-N5456/2021	EPI_ISL_2454631		CHRIS HANI BARAGWANATH LABORATORY	National Institute for Communicable Diseases of the National Health Laboratory Service	Amoako DG et al
hCoV-19/Malta/MDxMDH480/2021	EPI_ISL_2716425		Molecular Diagnostics Pathology Department Mater Dei Hospital Malta	Molecular Diagnostics Pathology Department Mater Dei Hospital Malta	G Zahra et al
hCoV-19/UnitedArabEmirates/BTC-5055/2021	EPI_ISL_5142914		BTC, Khalifa University	BTC, Khalifa University	Habiba Al Safar et al
hCoV-19/Australia/QLD1892/2021	EPI_ISL_2274248		Queensland Health Forensic and Scientific Services	Queensland Health Forensic and Scientific Services	Son Nguyen et al
hCoV-19/CostaRica/INC-0416/2021	EPI_ISL_1712385		HOSPITAL MEXICO	Inciensa, Instituto Costarricense de Investigación y Enseñanza en Nutrición y Salud	Francisco Duarte et al
hCoV-19/CostaRica/HNN-0470/2021	EPI_ISL_1811240		AS Alajuela Central	Inciensa, Instituto Costarricense de Investigación y Enseñanza en Nutrición y Salud	Pérez-Corrales C et al
hCoV-19/Seychelles/SS477/2021	EPI_ISL_4880552	OK377369.1	Seychelles Public Health Laboratory	KEMRI-Wellcome Trust Research Programme,Kilifi	Githinji G. et al
hCoV-19/Seychelles/SS458/2021	EPI_ISL_4880539	OK377356.1	Seychelles Public Health Laboratory	KEMRI-Wellcome Trust Research Programme,Kilifi	Githinji G. et al
hCoV-19/Eswatini/N2793/2021	EPI_ISL_1196013		Hlathikhulu Government Hospital	National Institute for Communicable Diseases of the National Health Laboratory Service	Maphalala GP et al
hCoV-19/DRC/ILRI_COVM00382/2021	EPI_ISL_12257183		Molecular Biology laboratory, Université Evangélique en Afrique	International Livestock Research Institute	Samuel O. Oyola et al
hCoV-19/Uganda/UG458/2021	EPI_ISL_2346424		MRC/UVRI & LSHTM Uganda Research Unit, Central Public Health Laboratories	MRC/UVRI & LSHTM Uganda Research Unit, Central Public Health Laboratories	Matthew Cotten et al
hCoV-19/Eswatini/N2788/2020	EPI_ISL_1196010		Nhlangano Health Centre	National Institute for Communicable Diseases of the National Health Laboratory Service	Maphalala GP et al
hCoV-19/Mozambique/CERI-KRISP-K018287/2021	EPI_ISL_2688576		Instituto Nacional de Saude (INS), Mozambique	CERI, Centre for Epidemic Response and Innvoation, Stellenbosch University and KRISP, KZN Research Innovation and Sequencing Platform, UKZN.	Nalia Ismael et al
hCoV-19/EquatorialGuinea/98273/2021	EPI_ISL_2002688		Laboratorio de Investigaciones de Baney	Swiss Tropical and Public Health Institute	Salome Hosch et al
hCoV-19/EquatorialGuinea/98283/2021	EPI_ISL_1700687		Laboratorio de Investigaciones de Baney	Swiss Tropical and Public Health Institute	Salome Hosch et al
hCoV-19/EquatorialGuinea/68358/2021	EPI_ISL_4601594		Laboratorio de Investigaciones de Baney	Swiss Tropical and Public Health Institute	Salome Hosch et al
hCoV-19/EquatorialGuinea/94626/2021	EPI_ISL_1673328		Laboratorio de Investigaciones de Baney	Swiss Tropical and Public Health Institute	Salome Hosch et al
hCoV-19/UnitedArabEmirates/AZ-USAFSAM-S3096/2021	EPI_ISL_2661466		US Air Force School of Aerospace Medicine	US Air Force School of Aerospace Medicine	Anthony Fries et al
hCoV-19/Djibouti/NAMRU3_B345/2021	EPI_ISL_3920344	OK018257.1	Naval Medical Research Unit No. 3	Naval Medical Research Center Biological Defense Research Directorate	Catherine E. Arnold et al
hCoV-19/Zimbabwe/ZW-46176/2021	EPI_ISL_1192021		National Microbiology Reference Laboratory	Quadram Institute Bioscience	Tapfumanei Mashe et al
hCoV-19/SouthAfrica/NHLS-UCT-GS-B717/2021	EPI_ISL_2375995	OM765437.1	Victoria Hospital wc VHW	NHLS/UCT	Arash Iranzadeh et al
hCoV-19/Norway/7088/2021	EPI_ISL_1579161		Furst Medical Laboratory	Norwegian Institute of Public Health, Department of Virology	Kathrine Stene-Johansen et al
hCoV-19/SouthAfrica/NICD-S048-003-003/2021	EPI_ISL_11435060		National Institute for Communicable Diseases of the National Health Laboratory Service	National Institute for Communicable Diseases of the National Health Laboratory Service	Amoako DG et al
hCoV-19/Lesotho/N4811/2021	EPI_ISL_13037720		National Reference Laboratories	National Institute for Communicable Diseases of the National Health Laboratory Service	Gorova V et al
hCoV-19/Madagascar/LA2M-112151/2021	EPI_ISL_7722891		Virology Unit, Institut Pasteur de Madagascar	Virology Unit, Institut Pasteur de Madagascar	Christian Ranaivoson et al
hCoV-19/Mozambique/COV-2342-A1991/2021	EPI_ISL_5822558		Instiuto Nacional de Saude, Mozambique	Forschungszentrum Borstel	Christian Utpatel et al
hCoV-19/Bangladesh/CHRF-0194/2021	EPI_ISL_1469976		Child Health Research Foundation	Child Health Research Foundation	CHRF Bangladesh Genomics Team et al
hCoV-19/Bahrain/341935037/2021	EPI_ISL_2715285	MZ425475.1	Communicable Disease Laboratory, Public Health Directorate	Communicable Disease Laboratory, Public Health Directorate	Alwasti et al
hCoV-19/Bangladesh/BCSIR-AFIP-11/2021	EPI_ISL_1593804		Armed Forces Institute of Pathology (AFIP), Dhaka Cantonment	Genomic Research Lab, BCSIR	Abu Sayeed Mohammad Mahmud et al
hCoV-19/Bahrain/920843040/2021	EPI_ISL_1660440	MW965755.1	Communicable Disease Laboratory, Public Health Directorate	Communicable Disease Laboratory, Public Health Directorate	Alwasti et al
hCoV-19/Bangladesh/CHRF-0353/2021	EPI_ISL_2446028		Child Health Research Foundation	Child Health Research Foundation	CHRF Bangladesh Genomics Team et al
hCoV-19/Kenya/ILRI_COVC07861/2020	EPI_ISL_4251936		International Livestock Research Institute	International Livestock Research Institute	Samuel O. Oyola et al
hCoV-19/USA/GA-CDC-03063100-001/2020	EPI_ISL_419556	MT276326.2	GA Department of Public Health Laboratory	Pathogen Discovery, Respiratory Viruses Branch, Division of Viral Diseases, Centers for Disease Control and Prevention	Ying Tao et al B
hCoV-19/Belgium/LHUB30975367/2020	EPI_ISL_1180935		LHUB-ULB	LHUB-ULB	Charlotte Michel et al
hCoV-19/Zambia/29/2020	EPI_ISL_510529	MT790522.1	School of Veterinary Medicine, Disease Control	School of Veterinary Medicine, Disease Control	Simulundu et al
hCoV-19/Mexico/CMX-InDRE-08/2020	EPI_ISL_452141		Instituto de Diagnostico y Referencia Epidemiologicos (INDRE)	Instituto de diagnóstico y Referencia Epidemiologicos (INDRE)	Ramirez-Gonzalez Ernesto et al
hCoV-19/Austria/CeMM0285/2020	EPI_ISL_438111		Center for Virology, Medical University of Vienna	Bergthaler laboratory, CeMM Research Center for Molecular Medicine of the Austrian Academy of Sciences	Alexandra Popa et al B (https://www.biorxiv.org/content/10.1101/2020.07.15.204339v1)
hCoV-19/Switzerland/ZH-UZH-1000477377/2020	EPI_ISL_413020		Department of Internal Medicine, Triemli Hospital	Institute of Medical Virology, University of Zurich	Stefan Schmutz et al (https://virological.org/t/phylodynamic-analyses-based-on-11-genomes-from-the-italian-outbreak/426)
hCoV-19/Canada/SK-NML-327/2020	EPI_ISL_2565141		SK-Roy Romanow Provincial Laboratory	National Microbiology Laboratory (NML)	Anna Majer et al
hCoV-19/Ukraine/203100337/2020	EPI_ISL_512616		National Laboratory for Influenza/Virology reference laboratory, Public Health Center of the Ministry of Health of Ukraine	Respiratory Virus Unit, Microbiology Services Colindale, Public Health England	PHE Covid Sequencing Team et al
hCoV-19/Gambia/GC19-3165/2020	EPI_ISL_561043		MRCG at LSHTM Genomics lab	MRCG at LSHTM Genomics lab	Abdul Karim sesay et al
hCoV-19/Belarus/RRCEM-7763/2020	EPI_ISL_7999577		Laboratory for HIV and opportunistic infections diagnosis The Republican Research and Practical Center for Epidemiology and Microbiology (RRPCEM)	Laboratory for HIV and opportunistic infections diagnosis The Republican Research and Practical Center for Epidemiology and Microbiology (RRPCEM)	Semizhon Pavel et al
hCoV-19/Mongolia/Darkhan-52609/2020	EPI_ISL_9879601		National Center for Communicable Diseases (NCCD) National Influenza Center	National Center for Communicable Diseases (NCCD) National Influenza Center	Naranzul Tsedenbal et al
hCoV-19/Mongolia/Selenge-50797/2020	EPI_ISL_9879599		National Center for Communicable Diseases (NCCD) National Influenza Center	National Center for Communicable Diseases (NCCD) National Influenza Center	Naranzul Tsedenbal et al
hCoV-19/Uzbekistan/Tashkent-CGB-17/2020	EPI_ISL_1477047		Sanitary-Epidemiological And Public Health Department Of Tashkent Region, Uzbekistan	Center of Genomics and bioinformatics, Bioinformatics laboratory	Mirzakamol S Ayubov et al
hCoV-19/Ecuador/USFQ-346/2020	EPI_ISL_697790		Institute of Microbiology, Universidad San Francisco de Quito	Institute of Microbiology, Universidad San Francisco de Quito	Belén Prado-Vivar et al
hCoV-19/CzechRepublic/IAB20_006_48/2020	EPI_ISL_889327		The University Hospital Brno	Institute of Applied Biotechnologies a.s.	Petr Klempt et al
hCoV-19/Thailand/CU-SI204907-NT/2020	EPI_ISL_1296443		Thai Red Cross Emerging Infectious Diseases Health Science Centre, Chulalongkorn Hospital, Faculty of Medicine, Chulalongkorn University	Thai Red Cross Emerging Infectious Diseases Center and Faculty of Medicine, Chulalongkorn University	Opass Putcharoen et al
hCoV-19/Azerbaijan/Aghayev-05/2021	EPI_ISL_882641		Azerbaijan National Hematology Center Division of Medical Genetics	Azerbaijan National Hematology Center Division of Medical Genetics	Aghayev Agha Rza et al
hCoV-19/Azerbaijan/un-ChVir8068/2020	EPI_ISL_9214444		Ministry of Health of the Republic of Azerbaijan	Charité Universitätsmedizin Berlin, Institut für Virologie	Victor M Corman et al
hCoV-19/Azerbaijan/un-ChVir24287_238/2020	EPI_ISL_9214653		Ministry of Health of the Republic of Azerbaijan	Charité Universitätsmedizin Berlin, Institut für Virologie	Victor M Corman et al
hCoV-19/Azerbaijan/Aghayev-12/2021	EPI_ISL_2161167		National Hematology and Transfusiology Center	National Hematology and Transfusiology Center	Aghayev AR et al
hCoV-19/Azerbaijan/un-ChVir24287_225/2020	EPI_ISL_9214643		Ministry of Health of the Republic of Azerbaijan	Charité Universitätsmedizin Berlin, Institut für Virologie	Victor M Corman et al
hCoV-19/Finland/18ES5AH5/2020	EPI_ISL_756283		Department of Virology and Immunology, University of Helsinki and Helsinki University Hospital, Huslab Finland	Department of Virology, Faculty of Medicine, University of Helsinki, Helsinki, Finland	Teemu Smura et al
hCoV-19/Mongolia/UB-39040/2020	EPI_ISL_9879594		National Center for Communicable Diseases (NCCD) National Influenza Center	National Center for Communicable Diseases (NCCD) National Influenza Center	Naranzul Tsedenbal et al
hCoV-19/Mexico/MEX-InDRE-IBT-123/2020	EPI_ISL_1301579		Instituto de Diagnostico y Referencia Epidemiologicos InDRE_RNLSP	Instituto de Biotecnología de la UNAM	Authors from IBT et al
hCoV-19/Mexico/MOR-InDRE_285/2020	EPI_ISL_1054945		Instituto de Diagnostico y Referencia Epidemiologicos INDRE_RNLSP	Instituto de Diagnostico y Referencia Epidemiologicos (INDRE)	Claudia Wong-Arambula et al
hCoV-19/Mexico/TLA-IBT-IMSS-448/2020	EPI_ISL_1301484		Laboratorio Central de Epidemiología IMSS	Instituto de Biotecnología de la UNAM	Authors from IBT et al
hCoV-19/Mexico/TLA-InDRE_320/2020	EPI_ISL_1060685		Instituto de Diagnostico y Referencia Epidemiologicos (INDRE)_RNLSP	Instituto de Diagnostico y Referencia Epidemiologicos (INDRE)	Claudia Wong-Arambula et al
hCoV-19/Mexico/CMX-INER-IBT-1066/2020	EPI_ISL_6316604		Instituto Nacional de Enfermedades Respiratorias (INER)	Centro de Investigación en Enfermedades Infecciosas (CIENI), Instituto Nacional de Enfermedades Respiratorias (INER)	Consorcio Mexicano de Vigilancia Genómica (CoViGen-Mex). Authors (in alphabetical order): Julio Elias Alvarado-Yaah et al
hCoV-19/Mexico/PUE-InDRE-IBT-308002-NC/2020	EPI_ISL_3463420		Instituto de Diagnostico y Referencia Epidemiologicos InDRE_RNLSP	Instituto de Biotecnología de la UNAM	Authors from IBT et al
hCoV-19/Mexico/PUE-InDRE_381/2020	EPI_ISL_1054968		Instituto de Diagnostico y Referencia Epidemiologicos INDRE_RNLSP	Instituto de Diagnostico y Referencia Epidemiologicos (INDRE)	Claudia Wong-Arambula et al
hCoV-19/Mexico/AGU_LANGEBIO_IMSS_0658/2021	EPI_ISL_2402074		Unidad de Investigación Biomédica de Zacatecas (UIBZ)	Unidad de Genomica Avanzada	Consorcio Mexicano de Vigilancia Genomica (CoViGen-Mex). Authors (in alphabetical order): Julio Elias Alvarado-Yaah et al
hCoV-19/Mexico/TAM-InDRE_FB14058_S2251/2021	EPI_ISL_2340975		LESP Tamaulipas	Instituto de Diagnostico y Referencia Epidemiologicos (INDRE)	Claudia Wong-Arambula et al
hCoV-19/USA/KS-KHEL-0203/2021	EPI_ISL_1064725		Kansas Health and Environmental Lab	Kansas Health and Environmental Lab	Mike Grose et al
hCoV-19/Mexico/SLP_LANGEBIO_IMSS_0698/2021	EPI_ISL_2402112		Unidad de Investigación Biomédica de Zacatecas (UIBZ)	Unidad de Genomica Avanzada	Consorcio Mexicano de Vigilancia Genomica (CoViGen-Mex). Authors (in alphabetical order): Julio Elias Alvarado-Yaah et al
hCoV-19/Canada/NS-NML-149951/2021	EPI_ISL_10935669		NS-QEII Health Sciences Centre	National Microbiology Laboratory (NML)	Anna Majer et al
hCoV-19/Mexico/VER-IBT-IMSS-527/2021	EPI_ISL_1302238		Laboratorio Central de Epidemiología IMSS	Instituto de Biotecnología de la UNAM	Authors from IBT et al
hCoV-19/Mexico/QUE-InDRE_FB15772_S2996/2021	EPI_ISL_2559352		LESP Queretaro	Instituto de Diagnostico y Referencia Epidemiologicos (INDRE)	Claudia Wong-Arambula et al
hCoV-19/Mexico/MEX-IBT-IMSS-286/2021	EPI_ISL_1288472		Laboratorio Central de Epidemiología (LCE)	Instituto de Biotecnología de la UNAM	Consorcio Mexicano de Vigilancia Genómica (CoViGen-Mex). Authors (in alphabetical order): Julio Elias Alvarado-Yaah et al
hCoV-19/USA/LA-CDC-QDX22906260/2021	EPI_ISL_1392349	MW825698.1	Quest Diagnostics Incorporated	Centers for Disease Control and Prevention Division of Viral Diseases, Pathogen Discovery	Peter W. Cook et al
hCoV-19/Mexico/TAM-INER-IMSS-00227/2021	EPI_ISL_1279492	OK436419.1	Centro de Investigación Biomédica del Noreste (CIBIN)	Instituto Nacional de Enfermedades Respiratorias (INER): Centro de Investigación en Enfermedades Infecciosas (CIENI)	Consorcio Mexicano de Vigilancia Genómica (CoViGen-Mex). Authors (in alphabetical order): Julio Elias Alvarado-Yaah et al
hCoV-19/Colombia/DC-324777/2021	EPI_ISL_1738784		Laboratorio de Salud Pública Bogota	Gencore - Universidad de los Andes	Marcela Guevara et al
hCoV-19/USA/AK-PHL8381/2021	EPI_ISL_2499919		Alaska State Virology Laboratory	Alaska State Virology Laboratory	Stephanie DeRonde et al
hCoV-19/USA/VA-DCLS-4187/2021	EPI_ISL_1632641	MZ165741.1	Virginia Division of Consolidated Laboratory Services	Virginia Division of Consolidated Laboratory Services	Virginia DCLS et al
hCoV-19/Mexico/GRO-LANGEBIO_IMSS_1054/2021	EPI_ISL_2671562		Laboratorio Central de Epidemiologi­a (LCE)	Unidad de Genomica Avanzada	Consorcio Mexicano de Vigilancia Genomica (CoViGen-Mex). Authors (in alphabetical order): Julio Elias Alvarado-Yaah et al
hCoV-19/Mexico/PUE-InDRE-IBT-164/2020	EPI_ISL_1302188	OK436166.1	Instituto de Diagnostico y Referencia Epidemiologicos InDRE_RNLSP	Instituto de Biotecnología de la UNAM	Authors from IBT et al
hCoV-19/Germany/HH-HPI-p2905/2020	EPI_ISL_959976		University Medical Center Hamburg Eppendorf	Heinrich Pette Institute, Leibniz Institute for Experimental Virology	Alexis Robitaille et al
hCoV-19/Kazakhstan/KZY-CSP-21088_S61/2020	EPI_ISL_8907904		Chief Federal State Budgetary Healthcare Institution “Centre of Hygiene and Epidemiology” of the Federal Medical Biological Agency, Central laboratory of microbiological and clinical diagnostic tests	Federal State Budgetary Institution “Centre for Strategic Planning and Management of Biomedical Health Risks” of the Federal Medical Biological Agency, Laboratory for advanced molecular diagnostics of human diseases.	Mikhaylov et al
hCoV-19/NewZealand/20CV0299/2020	EPI_ISL_622796		Canterbury Health Laboratories	Institute of Environmental Science and Research (ESR)	Xiaoyun Ren et al
hCoV-19/Israel/CVL-n896/2020	EPI_ISL_649094	MW672632.1	Israel Central Virology laboratory	Israel Central Virology laboratory	Neta Zuckerman et al
hCoV-19/Greece/9057_HPI/2020	EPI_ISL_487379		Hellenic Pasteur Institute, National Influenza Reference laboratory of Southern Greece & Unit of Bioinformatics and Applied Genomics	Hellenic Pasteur Institute, National Influenza Reference laboratory of Southern Greece & Unit of Bioinformatics and Applied Genomics	Vasiliki Pogka et al
hCoV-19/Turkey/KU-015/2020	EPI_ISL_495425	MT787648.1	Kafkas University, Faculty of Medicine, Department of Medical Microbiology	Kafkas University, Faculty of Medicine, Department of Medical Microbiology	Murat Karamese et al
hCoV-19/Jordan/SR-043/2020	EPI_ISL_430001	MT811553.1	Biolab Diagnostic Laboratories	Andersen lab at Scripps Research	Issa Abu-Dayyeh et al
hCoV-19/Singapore/173/2021	EPI_ISL_981022		National Public Health Laboratory, National Centre for Infectious Diseases	National Public Health Laboratory, National Centre for Infectious Diseases	Tze Minn Mak et al
hCoV-19/Japan/PG-3004/2020	EPI_ISL_691128		Pathogen Genomics Center, National Institute of Infectious Diseases	Pathogen Genomics Center, National Institute of Infectious Diseases	Tsuyoshi Sekizuka et al A
hCoV-19/Palestine/74/2020	EPI_ISL_596550		Palestinian Ministry of Health	Molecular Genetics Lab	Nouar Qutob et al
hCoV-19/Palestine/66/2020	EPI_ISL_596543		Palestinian Ministry of Health	Molecular Genetics Lab	Nouar Qutob et al
hCoV-19/Palestine/76/2020	EPI_ISL_596552		Palestinian Ministry of Health	Molecular Genetics Lab	Nouar Qutob et al
hCoV-19/Palestine/2/2020	EPI_ISL_596514		Palestinian Ministry of Health	Molecular Genetics Lab	Nouar Qutob et al
hCoV-19/Tunisia/LP1-2247/2020	EPI_ISL_10141528		Institut Pasteur de Tunis	Institut Pasteur de Dakar	Chouikha Anissa et al
hCoV-19/Palestine/AAS36/2020	EPI_ISL_1273095	MW737843.1	Biochemistry and Molecular Biology Department-Faculty of Medicine, Al-Quds University	Biochemistry and Molecular Biology Department-Faculty of Medicine, Al-Quds University	Ereqat et al
hCoV-19/Israel/HMO-VL-2497871/2020	EPI_ISL_2096776		Hadassah Medical Center Clinical Virology Laboratory, Hadassah Ein Kerem	Hadassah Hebrew University Viral Sequencing Group, Hadassah Hebrew University Medical Center	Hadar Golan Berman et al
hCoV-19/Israel/CVL-246ngs/2020	EPI_ISL_889051		Israel Central Virology laboratory	Israel National Consortium for SARS-CoV-2 sequencing	Neta Zuckerman et al
hCoV-19/India/MH-NIV-12019/2020	EPI_ISL_452199		NIV Influenza	NIV Influenza	Potdar et al
hCoV-19/Bahrain/090000572_S16_L001/2020	EPI_ISL_632285	MW228280.1	Communicable Disease Laboratory, Public Health Directorate	Communicable Disease Laboratory, Public Health Directorate	AlWasti et al
hCoV-19/Maldives/MAV13787/2020	EPI_ISL_3664330		Indira Gandhi Memorial Hospital	Indira Gandhi Memorial Hospital	Dr. Milza Abdul Muhsin et al
hCoV-19/India/OR-ILSGS00140/2020	EPI_ISL_1063826		Immunogenomics lab, Institute of Life Sciences, Bhubaneswar	Immunogenomics lab, Institute of Life Sciences, Bhubaneswar	Sunil K. Raghav et al
hCoV-19/Denmark/DCGC-1863/2020	EPI_ISL_622570		Department of Virus and Microbiological Special Diagnostics, Statens Serum Institut, Denmark	Albertsen lab, Department of Chemistry and Bioscience, Aalborg University, Denmark	Danish Covid-19 Genome Consortia et al
hCoV-19/Bahrain/341016831_S19_L001/2020	EPI_ISL_681316	MW332561.1	Communicable Disease Laboratory, Public Health Directorate	Communicable Disease Laboratory, Public Health Directorate	Alwasti et al
hCoV-19/Bahrain/340844843/2020	EPI_ISL_681310	MW332553.1	Communicable Disease Laboratory, Public Health Directorate	Communicable Disease Laboratory, Public Health Directorate	Alwasti et al
hCoV-19/Canada/NL-NML-2385/2020	EPI_ISL_1055385		Dr. Leonard A. Miller Centre for Health Services	National Microbiology Laboratory (NML)	Anna Majer et al
hCoV-19/Canada/NS-NML-5563/2020	EPI_ISL_1055718		QEII Health Sciences Centre	National Microbiology Laboratory (NML)	Anna Majer et al
hCoV-19/Canada/MB-NML-1535/2020	EPI_ISL_935836		Cadham Provincial laboratory	National Microbiology Laboratory (NML)	Anna Majer et al
hCoV-19/Bahrain/BAH-23/2020	EPI_ISL_483564		Kingdom of Bahrein Ministry of Health	Erasmus Medical Center	Bas Oude Munnink et al
hCoV-19/Japan/PG-0313/2020	EPI_ISL_479988		Department of Infectious Diseases, Kobe Institute of Health	Pathogen Genomics Center, National Institute of Infectious Diseases	Tsuyoshi Sekizuka et al B (https://www.medrxiv.org/content/10.1101/2020.07.01.20143958v1)
hCoV-19/NorthMacedonia/883/2020	EPI_ISL_677674		General Hospital - Prilep	Research Center for Genetic Engineering and Biotechnology "Georgi D. Efremov” , Macedonian Academy of Sciences and Arts	RCGEB - MASA et al
hCoV-19/Greece/19553_HPI/2020	EPI_ISL_501233		Hellenic Pasteur Institute, National Influenza Reference laboratory of Southern Greece & Unit of Bioinformatics and Applied Genomics	Hellenic Pasteur Institute, National Influenza Reference laboratory of Southern Greece & Unit of Bioinformatics and Applied Genomics	Vasiliki Pogka et al
hCoV-19/Japan/PG-52058/2021	EPI_ISL_2885207		Shimane Prefectural Institute of Public Health and Environmental Science	Shimane Prefectural Institute of Public Health and Environmental Science	Naoki Fujisawa et al
hCoV-19/Japan/PG-15181/2020	EPI_ISL_893111		Pathogen Genomics Center, National Institute of Infectious Diseases	Pathogen Genomics Center, National Institute of Infectious Diseases	Tsuyoshi Sekizuka et al A
hCoV-19/Japan/PG-30209/2021	EPI_ISL_1930076		Pathogen Genomics Center, National Institute of Infectious Diseases	Pathogen Genomics Center, National Institute of Infectious Diseases	Tsuyoshi Sekizuka et al A
hCoV-19/Japan/PG-28661/2021	EPI_ISL_1432791		Pathogen Genomics Center, National Institute of Infectious Diseases	Pathogen Genomics Center, National Institute of Infectious Diseases	Tsuyoshi Sekizuka et al A
hCoV-19/Japan/PG-21966/2021	EPI_ISL_1426969		Pathogen Genomics Center, National Institute of Infectious Diseases	Pathogen Genomics Center, National Institute of Infectious Diseases	Tsuyoshi Sekizuka et al A
hCoV-19/Japan/PG-28626/2021	EPI_ISL_1432773		Pathogen Genomics Center, National Institute of Infectious Diseases	Pathogen Genomics Center, National Institute of Infectious Diseases	Tsuyoshi Sekizuka et al A
hCoV-19/Japan/PG-20602/2020	EPI_ISL_1425857		Pathogen Genomics Center, National Institute of Infectious Diseases	Pathogen Genomics Center, National Institute of Infectious Diseases	Tsuyoshi Sekizuka et al A
hCoV-19/Tunisia/ADAGE-18505/2020	EPI_ISL_712060	MW452537.1	Hôpital Fattouma-Bourguiba de Monastir	Laboratoire des Procédés de Criblage Moléculaire et Cellulaire-Centre de Biotechnologie de Sfax	Souissi et al
hCoV-19/Turkey/CTF_12092020_342/2020	EPI_ISL_2015098		IU-Cerrahpasa, Cerrahpasa School of Medicine, COVID-19 Lab	IU-Cerrahpasa, Cerrahpasa School of Medicine, COVID-19 Lab	Mert Kuskucu et al
hCoV-19/Chile/MA-UMAG-Catg-7/2020	EPI_ISL_625675		Laboratory of Molecular Medicine, University of Magallanes	Centro Asistencial Docente y de Investigacion, Universidad de Magallanes	Jorge Gonzalez et al
hCoV-19/Paraguay/WOR12903A609/2020	EPI_ISL_6944503	ON017184.1	Laboratorio Central de Salud Publica	Viral Special Pathogens Branch, Centers for Disease Control and Prevention	Cynthia Vázquez et al
hCoV-19/Peru/CAJ-INS-057/2020	EPI_ISL_517713		Laboratorio de Referencia Nacional de Virus Respiratorio. Centro Nacional de Salud Publica. Instituto Nacional de Salud Peru.	Laboratorio de Referencia Nacional de Biotecnología y Biología Molecular. Centro Nacional de Salud Publica. Instituto Nacional de Salud Peru.	Carlos Padilla Rojas et al
hCoV-19/Pakistan/NIH-25/2020	EPI_ISL_1710353		Department of Virology	Department of Virology	Massab Umair et al
hCoV-19/Niger/ZR-157A/2020	EPI_ISL_3804291		CERMES	Institut Pasteur de Dakar	Adamou Lagare et al
hCoV-19/Timor-Leste/TL36/2020	EPI_ISL_4761502		National Health Laboratory, Timor-Leste	Microbiological Diagnostic Unit - Public Health Laboratory (MDU-PHL)	Soares da Silva et al
hCoV-19/UnitedArabEmirates/BTC-5001/2021	EPI_ISL_5143254		BTC, Khalifa University	BTC, Khalifa University	Habiba Al Safar et al
hCoV-19/Egypt/NRC-6496/2020	EPI_ISL_2380093		Center of Scientific Excellence for Influenza Viruses (CSEIV), National Research Centre	Center of Scientific Excellence for Influenza Viruses (CSEIV), National Research Centre	Rabeh El-Shesheny et al
hCoV-19/Egypt/NRC-628/2021	EPI_ISL_8215719		Center of Scientific Excellence for Influenza Viruses (CSEIV), National Research Centre	Center of Scientific Excellence for Influenza Viruses (CSEIV), National Research Centre	Rabeh El-Shesheny et al
hCoV-19/Malta/MDXMDH464/2021	EPI_ISL_2399457		Molecular Diagnostics Pathology Department Mater Dei Hospital Malta	Molecular Diagnostics Pathology Department Mater Dei Hospital Malta	G Zahra et al
hCoV-19/Peru/LIM-UPCH-0168/2020	EPI_ISL_729875		Laboratorio de Referencia Nacional de Virus Respiratorios, Instituto Nacional de Salud Peru	Laboratorio de Genómica Microbiana, Universidad Peruana Cayetano Heredia	Pablo Tsukayama et al
hCoV-19/Peru/AYA-INS-4162/2021	EPI_ISL_4080230		Laboratorio de Referencia Nacional de Virus Respiratorios. Centro Nacional de Salud Publica. Instituto Nacional de Salud Peru.	Laboratorio de Referencia Nacional de Virus Respiratorios. Centro Nacional de Salud Publica. Instituto Nacional de Salud Peru.	Carlos Padilla Rojas et al
hCoV-19/Peru/CAJ-INS-3591/2021	EPI_ISL_3987772		Laboratorio de Referencia Nacional de Virus Respiratorios. Centro Nacional de Salud Publica. Instituto Nacional de Salud Peru.	Laboratorio de Referencia Nacional de Virus Respiratorios. Centro Nacional de Salud Publica. Instituto Nacional de Salud Peru.	Carlos Padilla Rojas et al
hCoV-19/Peru/LIM-INS-1025/2021	EPI_ISL_2536795		Laboratorio de Referencial Nacional de Virus Respiratorios	Laboratorio de Referencial Nacional de Virus Respiratorios	Carlos Padilla Rojas et al
hCoV-19/Peru/LIM-INS-4448/2021	EPI_ISL_4198105		Laboratorio de Referencia Nacional de Virus Respiratorios. Centro Nacional de Salud Publica. Instituto Nacional de Salud Peru.	Laboratorio de Referencia Nacional de Virus Respiratorios. Centro Nacional de Salud Publica. Instituto Nacional de Salud Peru.	Carlos Padilla Rojas et al
hCoV-19/Peru/MDD-INS-1834/2021	EPI_ISL_3023559		Laboratorio de Referencial Nacional de Virus Respiratorios	Laboratorio de Referencial Nacional de Virus Respiratorios	Carlos Padilla Rojas et al
hCoV-19/Ecuador/NIC-INSPI-0421-2921/2021	EPI_ISL_2897556		INSPI-CRN DE INFLUENZA Y OTROS VIRUS RESPIRATORIOS	NIC-INSPI	Alfredo Bruno et al
hCoV-19/Ecuador/USFQ-ECU1118/2021	EPI_ISL_1738806		Institute of Microbiology, Universidad San Francisco de Quito	Institute of Microbiology, Universidad San Francisco de Quito	Sully Márquez et al
hCoV-19/Argentina/PAIS-J00099/2021	EPI_ISL_6010013		Servicio de Inmunología del Hospital Julio Perrando	Laboratorio de Biología Molecular, Instituto de Medicina Regional on behalf of 'Proyecto Argentino Interinstitucional de genomica de SARS-CoV-2' (PAIS Consortium)	María Delia Foussal et al
hCoV-19/Chile/AT-121859/2021	EPI_ISL_3149143		Genetica Molecular and Subdepartamento de Virologia ISP Chile	Instituto de Salud Publica de Chile	Karen Orostica et al
hCoV-19/Chile/BI-88962/2021	EPI_ISL_2391199		Genetica Molecular and Subdepartamento de Virologia ISP Chile	Instituto de Salud Publica de Chile	Karen Orostica et al
hCoV-19/Argentina/PAIS-D0226/2021	EPI_ISL_7620347		Laboratorio del Hospital Regional Ushuaia Gdor. Ernesto Campos	Nodo de Secuenciación Tierra del Fuego - Hospital Regional Ushuaia - Centro Austral De Investigaciones Científicas - Universidad Nacional De Tierra Del Fuego on behalf PAIS project and ANLIS-Malbran	Gramundi et al
hCoV-19/Argentina/INEI108215/2021	EPI_ISL_5158457		Servicio Virosis Respiratorias-Departamento Virología-INEI	Instituto Nacional Enfermedades Infecciosas C.G.Malbran	Baumeister E. et al
hCoV-19/Venezuela/Mer5562/2021	EPI_ISL_3507372		Instituto Venezolano de Investigaciones Científicas	Laboratorio de Virología Molecular	Rossana C Jaspe et al
hCoV-19/USA/UT-UPHL-2104275270/2021	EPI_ISL_2081771	MZ189561.1	Utah Public Health Laboratory	Utah Public Health Laboratory	Erin L. Young et al
hCoV-19/Panama/PA762185-GMI/2021	EPI_ISL_11686250		Gorgas Memorial Institute of Health Studies	Gorgas Memorial Institute of Health Studies	Claudia Gonzalez et al
hCoV-19/Panama/GMI-PASEQ289/2021	EPI_ISL_11695519		Gorgas Memorial Institute of Health Studies	Gorgas Memorial Institute of Health Studies	Claudia Gonzalez et al
hCoV-19/Panama/GMI-PAM62747/2021	EPI_ISL_11695828		Gorgas Memorial Institute of Health Studies	Gorgas Memorial Institute of Health Studies	Claudia Gonzalez et al
hCoV-19/Eswatini/N17046/2021	EPI_ISL_9439050		NHLANGANO HEALTH CENTRE	National Institute for Communicable Diseases of the National Health Laboratory Service	Maphalala G et al
hCoV-19/Mozambique/INS-K007920/2020	EPI_ISL_887489		Instituto Nacional de Saude (INS), Mozambique	KRISP, KZN Research Innovation and Sequencing Platform	Nalia Ismael et al
hCoV-19/Peru/LIM-INS-350/2020	EPI_ISL_1111248		Laboratorio de Referencia Nacional de Virus Respiratorio. Instituto Nacional de Salud Perú	Laboratorio de Referencia Nacional de Enteropatógenos. Instituto Nacional de Salud del Perú	Ronnie Gavilan Chavez et al
hCoV-19/Serbia/Belgrade-3005212601/2021	EPI_ISL_1017693		Institute of Virology, Vaccines and Sera ''Torlak''	Institute of microbiology and Immunology, Faculty of Medicine, University of Belgrade	Knezevic et al
hCoV-19/Angola/KRISP-K009705/2020	EPI_ISL_1347896		Instituto Nacional de Investigação em Saúde	KRISP, KZN Research Innovation and Sequencing Platform	Morais J et al
hCoV-19/Peru/LIM-UPCH-2571/2020	EPI_ISL_13107652		Instituto de Medicina Tropical Alexander von Humboldt, Universidad Peruana Cayetano Heredia	Laboratorio de Genómica Microbiana, Universidad Peruana Cayetano Heredia	Ericka Meza et al
hCoV-19/Jordan/Biolab0076/2021	EPI_ISL_2658758		Biolab Diagnostic Laboratories	Biolab Diagnostic Laboratories	Issa Abu-Dayyeh et al
hCoV-19/Egypt/CPHL-S9/2021	EPI_ISL_3274156		CPHL/MOH/EGYPT	CPHL/MOH/EGYPT	Wael H. Roshdy/ Mohamed Kamal / Shymaa s. Ahmed/ Ramy Galal/Nancy el guindy/ Amelia nagiub/salma sayed/ Abd Monaem Adel/Galal Mahmoud/Dalia Ramadan/Rabeh ..R. El/Shesheny/ Mohamed A Ali/Mohamed Hassany et al
hCoV-19/Zimbabwe/ZW-40945/2020	EPI_ISL_1191851		National Microbiology Reference Laboratory	Quadram Institute Bioscience	Tapfumanei Mashe et al
hCoV-19/Mexico/CAM-InDRE-63/2020	EPI_ISL_576266		Instituto de Diagnostico y Referencia Epidemiologicos (INDRE)	Instituto de Diagnostico y Referencia Epidemiologicos (INDRE)	Ernesto Ramirez-Gonzalez et al
hCoV-19/Peru/LIM-UPCH-0090/2020	EPI_ISL_540968		Laboratorio de Referencia Nacional de Virus Respiratorios, Instituto Nacional de Salud Peru	Laboratorio de Genómica Microbiana, Universidad Peruana Cayetano Heredia	Pablo Tsukayama et al
hCoV-19/Slovenia/109743/2020	EPI_ISL_1499089		Institute of Microbiology and Immunology, Faculty of Medicine, University of Ljubljana	Institute of Microbiology and Immunology, Faculty of Medicine, University of Ljubljana	Alen Suljič et al
hCoV-19/Croatia/Zagreb-16/2020	EPI_ISL_710559		University Hospital Dubrava	Ruđer Boškovic Institute; Forensic Science Centre Ivan Vučetić; University of Zagreb Faculty of Science	Robert Belužić et al
hCoV-19/Belgium/rega-09221064/2020	EPI_ISL_735022		UZ Leuven, National Reference Laboratory for Coronaviruses, Laboratory Medicine, Leuven, Belgium	KU Leuven, Rega Institute, Clinical and Epidemiological Virology	Tony Wawina-Bokalanga et al
hCoV-19/Serbia/Knic-B92614-1108/2020	EPI_ISL_6841623		Huo-yan national laboratory for molecular detection of infectious agents Belgrade	Center for forensic and applied molecular genetics, Faculty of Biology, University of Belgrade	D.Keckarević et al
hCoV-19/BosniaandHerzegovina/AGC-SAR-002/2020	EPI_ISL_722209		Dom Zdravlja Sarajevo	Alea Genetic Center	Salihefendic L. et al
hCoV-19/Slovenia/71991/2020	EPI_ISL_1498967		Institute of Microbiology and Immunology, Faculty of Medicine, University of Ljubljana	Institute of Microbiology and Immunology, Faculty of Medicine, University of Ljubljana	Alen Suljič et al
hCoV-19/Peru/LIM-INS-502/2020	EPI_ISL_1111399		Laboratorio de Referencia Nacional de Enteropatógenos. Instituto Nacional de Salud del Perú	Laboratorio de Referencia Nacional de Enteropatógenos. Instituto Nacional de Salud del Perú	Ronnie Gavilan Chavez et al
hCoV-19/Ecuador/USFQ-185/2020	EPI_ISL_697784		Institute of Microbiology, Universidad San Francisco de Quito	Institute of Microbiology, Universidad San Francisco de Quito	Belén Prado-Vivar et al
hCoV-19/Cameroon/ICGEB-CIRCB_10136/2020	EPI_ISL_2504131		Chantal Biya International Reference Centre (CIRCB)	International Centre for Genetic Engineering and Biotechnology (ICGEB) and ARGO Open Lab for Genome Sequencing	Joseph Fokam et al
hCoV-19/Chile/RM-204591/2020	EPI_ISL_746764		Genetica Molecular and Subdepartamento de Virologia ISP Chile	Instituto de Salud Publica de Chile	Javier Tognarelli et al
hCoV-19/Peru/LIM-UPCH-1644/2020	EPI_ISL_8889679		Instituto de Medicina Tropical Alexander von Humboldt, Universidad Peruana Cayetano Heredia	Laboratorio de Genómica Microbiana, Universidad Peruana Cayetano Heredia	Ericka Meza et al
hCoV-19/NewZealand/20VR3919/2020	EPI_ISL_548101		Waikato Hospital	Institute of Environmental Science and Research (ESR)	Xiaoyun Ren et al
hCoV-19/Peru/LIM-INS-464/2020	EPI_ISL_1111362		Laboratorio de Referencia Nacional de Virus Respiratorio. Instituto Nacional de Salud Perú	Laboratorio de Referencia Nacional de Enteropatógenos. Instituto Nacional de Salud del Perú	Ronnie Gavilan Chavez et al
hCoV-19/Ghana/nCoV-TRA-669/2021	EPI_ISL_2873849		National Influenza Centre	National Influenza Centre	William K. Ampofo et al
hCoV-19/Kuwait/JAH3032296/2021	EPI_ISL_2672223		MOH - Jaber Al-Ahmad Hospital (Innovation Research Laboratory)	MOH - Jaber Al-Ahmad Hospital (Innovation Research Laboratory)	Salman Al-Sabah et al
hCoV-19/Kuwait/JAH2851/2021	EPI_ISL_2673282		MOH - Jaber Al-Ahmad Hospital (Innovation Research Laboratory)	MOH - Jaber Al-Ahmad Hospital (Innovation Research Laboratory)	Salman Al-Sabah et al
hCoV-19/Kuwait/JAH2882/2021	EPI_ISL_2672785		MOH - Jaber Al-Ahmad Hospital (Innovation Research Laboratory)	MOH - Jaber Al-Ahmad Hospital (Innovation Research Laboratory)	Salman Al-Sabah et al
hCoV-19/Poland/PL_P2687/2021	EPI_ISL_2142831		1. Narodowy Instytut Zdrowia Publicznego – Państwowy Zakład Higieny (NIZP-PZH); 2. Diagnostyka. Laboratoria Medyczne.	1. ViroGenetics - BSL3 Laboratory of Virology, Małopolska Centre of Biotechnology, Jagiellonian University; 2. genXone SA, Research & Development Laboratory	Rabalski L. et al
hCoV-19/Australia/SA0693/2021	EPI_ISL_2462337		SA Pathology	SA Pathology	Caitlin Selway et al
hCoV-19/Sweden/KUH-664/2020	EPI_ISL_2365965		Karolinska University Hospital	Karolinska University Hospital	Jan Albert et al
hCoV-19/Zambia/SP37/2020	EPI_ISL_6761027		Macha Research Trust	Macha Research Trust	Katowa B et al
hCoV-19/Oman/rega-OM-87/2021	EPI_ISL_4062654		Sultan Qaboos University Hospital, Department of Microbiology & Immunology, Molecular Biology Section	KU Leuven, Rega Institute, Clinical and Epidemiological Virology	Tony Wawina-Bokalanga et al
hCoV-19/Mongolia/Umnu-Gobi-269669/2021	EPI_ISL_9982672		National Center for Communicable Diseases (NCCD) National Influenza Center	Center for Influenza and Respiratory Virus Research	Seiichiro Fujisaki et al
hCoV-19/Mongolia/UB-301061/2021	EPI_ISL_9982591		National Center for Communicable Diseases (NCCD) National Influenza Center	Center for Influenza and Respiratory Virus Research	Seiichiro Fujisaki et al
hCoV-19/CentralAfricanRepublic/24196/2021	EPI_ISL_2281238		Insitut Pasteur Bangui	Institut Pasteur de Dakar	Marie-Astrid Vernet et al
hCoV-19/CentralAfricanRepublic/24172/2021	EPI_ISL_2281237		Insitut Pasteur Bangui	Institut Pasteur de Dakar	Marie-Astrid Vernet et al
hCoV-19/Malawi/KRISP-K010155/2020	EPI_ISL_1407116		National HIV Reference Laboratory, Ministry of Health, Public Health Institute of Malawi	KRISP, KZN Research Innovation and Sequencing Platform	Mvula B et al
hCoV-19/Belgium/rega-11149/2021	EPI_ISL_4007332		KU Leuven, Rega Institute, Clinical and Epidemiological Virology	KU Leuven, Rega Institute, Clinical and Epidemiological Virology	Tony Wawina-Bokalanga et al
hCoV-19/Canada/NB-NML-30086/2021	EPI_ISL_1588284		NB-Hôpital Georges L. Dumont	National Microbiology Laboratory (NML)	Anna Majer et al
hCoV-19/USA/OR-OHSU-11891/2021	EPI_ISL_2842708		OHSU Lab Services Molecular Microbiology Lab	Oregon SARS-CoV-2 Genome Sequencing Center	Brian O'Roak et al
hCoV-19/PuertoRico/PR-CDC-2-4396064/2021	EPI_ISL_2384016	MZ331143.1	PR Public Health Lab	Centers for Disease Control and Prevention Division of Viral Diseases, Pathogen Discovery	Mili Sheth et al
hCoV-19/Bahamas/50176/2021	EPI_ISL_4418866		Reference Laboratory of the Ministry of Health Royal Victoria Gardens	Laboratory of Respiratory Viruses and Measles, Oswaldo Cruz Institute, FIOCRUZ	Paola Resende et al
hCoV-19/Panama/GMI-PA735599/2021	EPI_ISL_5196194		Gorgas Memorial Institute of Health Studies	Gorgas Memorial Institute of Health Studies	Gonzalez Claudia et al
hCoV-19/Panama/PA757153-GMI/2021	EPI_ISL_11686402		Gorgas Memorial Institute of Health Studies	Gorgas Memorial Institute of Health Studies	Claudia Gonzalez et al
hCoV-19/Ethiopia/ICGEB-S9/2021	EPI_ISL_1899281		Ethiopian Biotechnology Institute (EBTI)	International Centre for Genetic Engineering and Biotechnology (ICGEB) and ARGO Open Lab for Genome Sequencing	Molalegne Bitew et al
hCoV-19/USA/MS-UMMC-X3D6-210999019444/2021	EPI_ISL_2224372		MS Public Health Laboratory	University of Mississippi Medical Center, Molecular and Genomics Core Facility	Ashley C. Johnson et al
hCoV-19/USA/MD-HP04700/2021	EPI_ISL_1805800		Johns Hopkins Hospital Department of Pathology	Johns Hopkins Hospital Department of Pathology	C. Paul Morris et al
hCoV-19/USA/CO-CDPHE-2100824132/2021	EPI_ISL_2276691	OM138244.1	Colorado Department of Public Health and Environment	Colorado Department of Public Health and Environment	Laura Bankers et al
hCoV-19/Coted-Ivoire/144419-cv206/2020	EPI_ISL_9893282		Department of Epidemic Viruses, Institut Pasteur of Côte d'Ivoire, Abidjan, Côte d'Ivoire	Molecular Genetics Platform, Institut Pasteur of Côte d'Ivoire, Abidjan, Côte d'Ivoire	Aristide Berenger Ako AKO et al
hCoV-19/Coted-Ivoire/IPCI-cv379/2021	EPI_ISL_10077527		Department of Epidemic Viruses, Institut Pasteur of Côte d'Ivoire, Abidjan, Côte d'Ivoire	Molecular Genetics Platform, Institut Pasteur of Côte d'Ivoire, Abidjan, Côte d'Ivoire	Aristide Berenger Ako AKO et al
hCoV-19/Belarus/MI-RRCEM-Sars_Cov_Vis_68/2021	EPI_ISL_1209407		Laboratory for HIV and opportunistic infections diagnosis The Republican Research and Practical Center for Epidemiology and Microbiology (RRPCEM)	Laboratory for HIV and opportunistic infections diagnosis The Republican Research and Practical Center for Epidemiology and Microbiology (RRPCEM)	Elena Gasich et al
hCoV-19/Benin/255138/2021	EPI_ISL_2932562		Laboratoire des Fièvres Hémorragiques Virales du Benin	Institut für Virologie - Institute of Virology - Charite	Anna-Lena Sander et al
hCoV-19/Switzerland/AG-ETHZ-551591/2021	EPI_ISL_1496219		Viollier AG	Department of Biosystems Science and Engineering, ETH Zürich	Chaoran Chen et al
hCoV-19/Ghana/NMIMR-NTRA-15362/2020	EPI_ISL_1018097	MW598431.1	Immunology, Noguchi Memorial Institute for Medical Research	Immunology, Noguchi Memorial Institute for Medical Research	Adu et al
hCoV-19/Ghana/WACCBIP-GS611/2021	EPI_ISL_2422583		West African Centre for Cell Biology of Infectious Pathogen, University of Ghana, Legon	WACCBIP, University of Ghana, Volta Road, Legon, Accra	Collins M. Morang'a et al
hCoV-19/Curacao/CW-RIVM-29962/2021	EPI_ISL_2093528		Dutch COVID-19 response team	National Institute for Public Health and the Environment (RIVM)	Adam Meijer et al
hCoV-19/Guadeloupe/IPP13829/2021	EPI_ISL_2531908		RIIP	National Reference Center for Viruses of Respiratory Infections, Institut Pasteur, Paris	Marion Barbet et al A
hCoV-19/Coted-Ivoire/IPCI-cv370/2021	EPI_ISL_10077520		Environment and Health Department, Institut Pasteur of Côte d'Ivoire, Abidjan, Côte d'Ivoire	Molecular Genetics Platform, Institut Pasteur of Côte d'Ivoire, Abidjan, Côte d'Ivoire	Aristide Berenger Ako AKO et al
hCoV-19/Morocco/FMP-252/2021	EPI_ISL_1904885		Laboratoire central de Virologie	Laboratoire de Biotechnologie	Mouna Ouadghiri et al
hCoV-19/SaoTomeandPrincipe/06/2021	EPI_ISL_10322959		LNR-TB	LNR-TB	Rosa Neto et al
hCoV-19/USA/TN-VUMC-000361/2021	EPI_ISL_3725844		VUMC Molecular Infectious Diseases Laboratory (MIDL)	Dr. Suman Das Lab - Vanderbilt University Medical Center (VUMC) (https://my.vanderbilt.edu/daslab/)	Grant Vestal et al
hCoV-19/USA/WV-WVU-WV120074/2021	EPI_ISL_2615757	MZ498161.1	QLabs	WVU and Marshall University Combined Genomics Core Facilities	James Denvir et al
hCoV-19/USA/MT-MTPHL-3817212/2021	EPI_ISL_2537375		Montana Public Health Laboratory	Montana Public Health Laboratory	Joy Ritter et al
hCoV-19/Poland/WGS-CoV_PZH-GUM-1279/2021	EPI_ISL_2377855		GeneMe	1. Tricity SARS-CoV-2 sequencing consortium: University of Gdansk, Medical University of Gdansk, Vaxican Ltd., Invicta Ltd. 2. National Institute of Public Health - National Institute of Hygiene, Warsaw, Poland	Maciej Kosinski et al
hCoV-19/Poland/NIPH-NIH_ECDC-3646/2021	EPI_ISL_1746732		Zakład Diagnostyki Laboratoryjnej SPWSZ	1. National Institute of Public Health - National Institute of Hygiene; 2. Eurofins Genomics Europe Sequencing GmbH	Wołkowicz Tomasz et al
hCoV-19/Iceland/11743/2021	EPI_ISL_3930725		The National University Hospital of Iceland	deCODE genetics	Daniel F Gudbjartsson et al B
hCoV-19/India/DL-NCDC-1209332/2021	EPI_ISL_2448271		National Centre for Disease Control (NCDC) Biotechnology Division, Delhi	NCDC Delhi, Biotechnology Division INSACOG	Mahesh S Dhar et al
hCoV-19/Australia/NSW-R0260/2021	EPI_ISL_2107457		New South Wales Health Pathology Royal Prince Alfred Hospital	Microbiology RPAH	Foster et al
hCoV-19/Australia/NSW4564/2021	EPI_ISL_1911181		Area of Virology, Serology and Virology Division (SAViD), New South Wales Health Pathology Randwick	Virology Research Laboratory; Area of Virology, Serology and Virology Division (SAViD), New South Wales Health Pathology Randwick	Foster et al
hCoV-19/Benin/249862/2021	EPI_ISL_4567031		Laboratoire des Fièvres Hémorragiques Virales du Benin	Institut für Virologie - Institute of Virology - Charite	Anges Yadouleton et al
hCoV-19/Angola/CERI-KRISP-K021577/2021	EPI_ISL_3730401		Instituto Nacional de Investigação em Saúde	CERI, Centre for Epidemic Response and Innvoation, Stellenbosch University and KRISP, KZN Research Innovation and Sequencing Platform, UKZN.	Morais J et al
hCoV-19/SaoTomeandPrincipe/01/2021	EPI_ISL_10322954		LNR-TB	LNR-TB	Rosa Neto et al
hCoV-19/SaoTomeandPrincipe/02/2021	EPI_ISL_10322955		LNR-TB	LNR-TB	Rosa Neto et al
hCoV-19/SaoTomeandPrincipe/03/2021	EPI_ISL_10322956		LNR-TB	LNR-TB	Rosa Neto et al
hCoV-19/Ghana/WACCBIP-TRA647/2021	EPI_ISL_2285840		National Influenza Centre	National Influenza Centre	William K. Ampofo et al
hCoV-19/USA/GA-CDC-MMB08751202/2021	EPI_ISL_2525051	MZ343657.1	Mako Medical	Centers for Disease Control and Prevention Division of Viral Diseases, Pathogen Discovery	Dakota Howard et al
hCoV-19/Grenada/75608/2021	EPI_ISL_2967993		The Caribbean Public Health Agency	Carrington Lab, Department of Preclinical Sciences, Faculty of Medical Sciences, The University of the West Indies, St Augustine Campus	Nikita S. D. Sahadeo et al
hCoV-19/Netherlands/UT-RIVM-12521/2021	EPI_ISL_1035153		Dutch COVID-19 response team	National Institute for Public Health and the Environment (RIVM)	Adam Meijer et al
hCoV-19/Spain/GA-CHUVI-19207746/2021	EPI_ISL_2516946		Microbiology Department. Complexo Hospitalario Universitario de Vigo	Microbiology Department. Complexo Hospitalario Universitario de Vigo	Alfaya N et al
hCoV-19/Suriname/SR-RIVM-22540/2021	EPI_ISL_1521836		Dutch COVID-19 response team	National Institute for Public Health and the Environment (RIVM)	Adam Meijer et al
hCoV-19/Curacao/CW-RIVM-15594/2021	EPI_ISL_1232269		Dutch COVID-19 response team	National Institute for Public Health and the Environment (RIVM)	Adam Meijer et al
hCoV-19/Curacao/CW-RIVM-18394/2021	EPI_ISL_1369750		Dutch COVID-19 response team	National Institute for Public Health and the Environment (RIVM)	Adam Meijer et al
hCoV-19/Bonaire/BQ-RIVM-41692/2021	EPI_ISL_2862787		Dutch COVID-19 response team	National Institute for Public Health and the Environment (RIVM)	Adam Meijer et al
hCoV-19/Bonaire/BQ-RIVM-15877/2021	EPI_ISL_1232552		Dutch COVID-19 response team	National Institute for Public Health and the Environment (RIVM)	Adam Meijer et al
hCoV-19/Bonaire/BQ-RIVM-25820/2021	EPI_ISL_1705293		Dutch COVID-19 response team	National Institute for Public Health and the Environment (RIVM)	Adam Meijer et al
hCoV-19/Bonaire/BQ-RIVM-17598/2021	EPI_ISL_1370228		Dutch COVID-19 response team	National Institute for Public Health and the Environment (RIVM)	Adam Meijer et al
hCoV-19/Greece/17292/2021	EPI_ISL_3045271		Central Public Health Laboratory, National Public Health Organization	Central Public Health Laboratory, National Public Health Organization	Kyriaki Tryfinopoulou et al
hCoV-19/Romania/B-4851/2021	EPI_ISL_1258432		National Institute of Infectious Diseases-Prof. Dr. Matei Bals Molecular Diagnostics Laboratory	National Institute of Infectious Diseases-Prof. Dr. Matei Bals Molecular Diagnostics Laboratory	Corina Casangiu et al
hCoV-19/Liechtenstein/UHB-4209185301/2021	EPI_ISL_2768036		Labormedizinisches Zentrum Dr Risch	Clinical Bacteriology	Tim Roloff et al
hCoV-19/Aruba/AW-RIVM-22251/2021	EPI_ISL_1521164		Dutch COVID-19 response team	National Institute for Public Health and the Environment (RIVM)	Adam Meijer et al
hCoV-19/Aruba/AW-RIVM-11545/2021	EPI_ISL_1014280		Dutch COVID-19 response team	National Institute for Public Health and the Environment (RIVM)	Adam Meijer et al
hCoV-19/BosniaandHerzegovina/BM10602/2021	EPI_ISL_2709213		Poliklinika Muminovic	Alea Genetic Centre	Dino Pecar et al
hCoV-19/Oman/5211886/2020	EPI_ISL_2925618		Oman-NIC	Oman-National Influenza Center	Samiha Al Kharusi et al
hCoV-19/SriLanka/QCF12/2021	EPI_ISL_1717104		Centre for Dengue Research and AICBU, Department of Immunology and Molecular Medicine	Centre for Dengue Research and AICBU, Department of Immunology and Molecular Medicine	Chandima Jeewandara et al B
hCoV-19/CzechRepublic/NRL_3231_21/2021	EPI_ISL_1315048		National Institute of Public Health	National Institute of Public Health	Helena Jirincova et al
hCoV-19/Germany/BY-RKI-I-172468/2021	EPI_ISL_2471776		Medizinisch-Diagnostisches Labor Kempten allgäulab	Robert Koch Institute	?
hCoV-19/CzechRepublic/IMG30N_8337/2021	EPI_ISL_2709653		National Institute of Public Health	Institute of Molecular Genetics CAS	Jan Pačes et al
hCoV-19/CzechRepublic/IAB20_016_partD_52/2021	EPI_ISL_1391347		Motol University Hospital	Institute of Applied Biotechnologies a.s.	Petr Klempt et al
hCoV-19/CzechRepublic/UKDD-U122721/2021	EPI_ISL_2864358		Oddělení klinické mikrobiologie	Institute of Medical Microbiology and Virology, University Hospital Carl Gustav Carus, TU Dresden	Marlena Stadtmüller et al
hCoV-19/Austria/CeMM12183/2021	EPI_ISL_2887557		Austrian Agency for Health and Food Safety (AGES)	Bergthaler laboratory, CeMM Research Center for Molecular Medicine of the Austrian Academy of Sciences	Lukas Endler et al
hCoV-19/Austria/CeMM11146/2021	EPI_ISL_2616198		Austrian Agency for Health and Food Safety (AGES)	Bergthaler laboratory, CeMM Research Center for Molecular Medicine of the Austrian Academy of Sciences	Lukas Endler et al
hCoV-19/Slovakia/MDX-9-80/2021	EPI_ISL_2774449		Multiplex DX	Multiplex DX	Diana Drobna et al
hCoV-19/Mongolia/UB-272532/2021	EPI_ISL_9982700		National Center for Communicable Diseases (NCCD) National Influenza Center	Center for Influenza and Respiratory Virus Research	Seiichiro Fujisaki et al
hCoV-19/Germany/RP-RKI-I-098880/2021	EPI_ISL_1844727		SYNLAB MVZ Trier	Robert Koch Institute	?
hCoV-19/France/IdF-IPP15046/2021	EPI_ISL_2923259		Labo Analyses Med	National Reference Center for Viruses of Respiratory Infections, Institut Pasteur, Paris	Marion Barbet et al A
hCoV-19/Poland/PL_P3495/2021	EPI_ISL_2937976		Diagnostyka. Laboratoria Medyczne.	1. ViroGenetics - BSL3 Laboratory of Virology, Małopolska Centre of Biotechnology, Jagiellonian University; 2. genXone SA, Research & Development Laboratory	Mazur-Panasiuk et al
hCoV-19/CzechRepublic/NRL-1744/2021	EPI_ISL_1510361		National Institute of Public Health	State Veterinary Institute Prague	Nagy et al
hCoV-19/Ukraine/Kyiv-PHC-0029/2021	EPI_ISL_1495137		State Institution «Public Health Center of Ministry of Health of Ukraine»	Robert Koch Institute, ZBS1 Highly Pathogenic Viruses, Berlin, Germany	Annika Brinkmann et al
hCoV-19/Switzerland/ZH-UZH-IMV-3ba47604/2021	EPI_ISL_2007028		Laborgemeinschaft 1	Institute of Medical Virology	Daniel Ehrsam et al
hCoV-19/Estonia/17120944/2021	EPI_ISL_3087637		Synlab Eesti OÜ	1. Laboratory of Communicable Diseases (Estonia); 2. Eurofins Genomics Europe Sequencing GmbH	Liidia Dotsenko et al.
hCoV-19/Germany/BY-RKI-I-181922/2021	EPI_ISL_2760027		Bayerisches Landesamt für Gesundheit und Lebensmittelsicherheit (LGL)	Robert Koch Institute	?
hCoV-19/Morocco/FMP-326/2021	EPI_ISL_5118276		Institut National d'Hygiène / Consortium National de Veille Génomique - Maroc	Laboratoire de Biotechnologie	Mouna Ouadghiri et al
hCoV-19/Singapore/344/2021	EPI_ISL_1524785		National Public Health Laboratory, National Centre for Infectious Diseases	National Public Health Laboratory, National Centre for Infectious Diseases	Tze Minn Mak et al
hCoV-19/Oman/rega-OM-222/2021	EPI_ISL_4063060		Sultan Qaboos University Hospital, Department of Microbiology & Immunology, Molecular Biology Section	KU Leuven, Rega Institute, Clinical and Epidemiological Virology	Tony Wawina-Bokalanga et al
hCoV-19/Luxembourg/LNS2826156/2021	EPI_ISL_1498622		BioneXt Lab	Laboratoire national de sante, Microbiology, Microbial Genomics Platform	Anke Wienecke-Baldacchino et al
hCoV-19/Cambodia/B117/2021	EPI_ISL_2547286	MZ361696.1	LMVR, Characterization of febrile disease landscape in Cambodia via metagenomic pathogen sequencing	LMVR, Characterization of febrile disease landscape in Cambodia via metagenomic pathogen sequencing	Bohl et al
hCoV-19/Thailand/TUC-L21-20009/2021	EPI_ISL_5106574		Mae Sot General Hospital	Thailand MOPH - U.S. CDC Collaboration (TUC)	Thidathip Wongsurawat et al
hCoV-19/Thailand/DMSc-01149/2021	EPI_ISL_3826570		Regional Medical Sciences Center 6 Chonburi	Division of Genomic Medicine and Innovation support,Department of Medical Sciences, Ministry of Public Health, Thailand	Surakameth Mahasirimongkol et al
hCoV-19/Cambodia/VIR21270069/2021	EPI_ISL_2106268		Cambodian National Public Health Laboratory, National Institute of Public Health	Virology Unit, Institut Pasteur du Cambodge	Jurre Y Siegers et al
hCoV-19/Cambodia/C1984163/2021	EPI_ISL_1532803		Cambodian National Public Health Laboratory, National Institute of Public Health	Virology Unit, Institut Pasteur du Cambodge	Sokhoun Yann et al
hCoV-19/Cambodia/306782/2021	EPI_ISL_1534532		Virology Unit, Institut Pasteur du Cambodge	Virology Unit, Institut Pasteur du Cambodge	Sokhoun Yann et al
hCoV-19/Cambodia/299964/2021	EPI_ISL_1534531		Virology Unit, Institut Pasteur du Cambodge	Virology Unit, Institut Pasteur du Cambodge	Sokhoun Yann et al
hCoV-19/USA/HI-H211577/2021	EPI_ISL_1515971		State Laboratories Division, Hawaii State Department of Health	State Laboratories Division, Hawaii State Department of Health	Pamela O'Brien et al
hCoV-19/USA/NM-CDC-LC0055762/2021	EPI_ISL_4378310	OK233187.1	Laboratory Corporation of America	Centers for Disease Control and Prevention Division of Viral Diseases, Pathogen Discovery	Dakota Howard et al
hCoV-19/Belize/CML-127/2021	EPI_ISL_4296431		Central Medical Laboratory	Baylor College of Medicine	Alexander Kneubehl et al
hCoV-19/USA/MS-CDC-LC0065578/2021	EPI_ISL_4379450	OK233778.1	Laboratory Corporation of America	Centers for Disease Control and Prevention Division of Viral Diseases, Pathogen Discovery	Dakota Howard et al
hCoV-19/Portugal/PT8103/2021	EPI_ISL_2445677			Instituto Nacional de Saude (INSA)	Borges et al
hCoV-19/BosniaandHerzegovina/KCUS27934/2021	EPI_ISL_1240072		Clinical Center, University of Sarajevo; Unit for Clinical Microbiology	Clinical Center, University of Sarajevo; Unit for Clinical Microbiology	Irma Salimović-Bešić et al
hCoV-19/Montenegro/CO-00357_MNE000_2279662102/2021	EPI_ISL_3556739		Laboratory for Molecular Diagnostics, IPHMN	Eurofins Genomics Europe Sequencing GmbH	Danijela Vujošević et al
hCoV-19/Croatia/1499/2021	EPI_ISL_1904555		Institute for Public Health of Šibenik-Knin County	Croatian Institute of Public Health	Irena Tabain et al
hCoV-19/BosniaandHerzegovina/141696/2021	EPI_ISL_2790404		Primary Health Care Laktasi	Public Health Institute of Republic of Srpska	Pava Dimitrijevic et al
hCoV-19/BosniaandHerzegovina/141587/2021	EPI_ISL_2790405		Primary Health Care Prijedor	Public Health Institute of Republic of Srpska	Pava Dimitrijevic et al
hCoV-19/BosniaandHerzegovina/157901/2021	EPI_ISL_2790395		Primary Health Care Kotor Varos	Public Health Institute of Republic of Srpska	Pava Dimitrijevic et al
hCoV-19/Croatia/696/2021	EPI_ISL_1306047		University Hospital for Infectious Diseases	Croatian Institute of Public Health	Irena Tabain et al
hCoV-19/Armenia/IMB3-9/2021	EPI_ISL_1718302		National Center of Disease Control and Prevention of the Republic of Armenia	Institute of Molecular Biology NAS RA, Republic of Armenia, Department of Bioengineering, BioinformaticsInstitute and Molecular Biology IBMPh RAU, Republic of Armenia	Arsen Arakelyan et al
hCoV-19/England/QEUH-14AEF88/2021	EPI_ISL_1505457	OU228649.1	Lighthouse Lab in Glasgow	Wellcome Sanger Institute for the COVID-19 Genomics UK (COG-UK) Consortium	Harper VanSteenhouse et al
hCoV-19/Jordan/Biolab0083/2021	EPI_ISL_2658764		Biolab Diagnostic Laboratories	Biolab Diagnostic Laboratories	Issa Abu-Dayyeh et al
hCoV-19/CostaRica/CABANA-CR-UCR-INCIENSA-ITV-UBA-Uda-UGA-IMSS-UPC-2086-670307/2021	EPI_ISL_7711800		Hospital Ciudad Neily	Universidad de Costa Rica e Instituto Costarricense de Investigacion y Ensenanza en Nutricion y Salud	Brenes Hebleen et al
hCoV-19/Oman/rega-OM-200/2021	EPI_ISL_4063038		Sultan Qaboos University Hospital, Department of Microbiology & Immunology, Molecular Biology Section	KU Leuven, Rega Institute, Clinical and Epidemiological Virology	Tony Wawina-Bokalanga et al
hCoV-19/SriLanka/CDR142/2021	EPI_ISL_2481399		Centre for Dengue Research and AICBU, Department of Immunology and Molecular Medicine	Centre for Dengue Research and AICBU, Department of Immunology and Molecular Medicine	Chandima Jeewandara et al B
hCoV-19/SriLanka/CDR133/2021	EPI_ISL_2481419		Centre for Dengue Research and AICBU, Department of Immunology and Molecular Medicine	Centre for Dengue Research and AICBU, Department of Immunology and Molecular Medicine	Chandima Jeewandara et al B
hCoV-19/Lebanon/QIB-130/2021	EPI_ISL_3343336	OU606226.1	National Influenza Center	Quadram Institute Bioscience	Georgi Merhi et al
hCoV-19/Georgia/Tb-SNGS065/2021	EPI_ISL_1914604		Department for Virology, Molecular Biology and Genome Research, R. G. Lugar Center for Public Health Research, National Center for Disease Control and Public Health (NCDC) of Georgia.	Department for Virology, Molecular Biology and Genome Research, R. G. Lugar Center for Public Health Research, National Center for Disease Control and Public Health (NCDC) of Georgia.	Giorgi Tomashvili et al
hCoV-19/Georgia/Tb-SNGS030/2021	EPI_ISL_1914423		Megalab, Molecular and Cytogenetics Diagnostics	Department for Virology, Molecular Biology and Genome Research, R. G. Lugar Center for Public Health Research, National Center for Disease Control and Public Health (NCDC) of Georgia.	Giorgi Tomashvili et al
hCoV-19/USA/NC-CDC-STM-000062818/2021	EPI_ISL_2097685	MZ201632.1	Helix/Illumina	Centers for Disease Control and Prevention Division of Viral Diseases, Pathogen Discovery	Dakota Howard et al
hCoV-19/Jordan/AM-Biolab042/2021	EPI_ISL_2105674		Biolab Diagnostic Laboratories	Biolab Diagnostic Laboratories	Issa Abu-Dayyeh et al
hCoV-19/Iraq/BDCSAU-93/2021	EPI_ISL_12690606		Biology Department, College of Science, Al Muthanna University and Central Public Health Laboratory, Baghdad	Department of Virology, Faculty of Medicine, University of Helsinki, Helsinki, Finland	Nihad Al-Rashedi et al
hCoV-19/Canada/NS-NML-94503/2021	EPI_ISL_2835567		NS-QEII Health Sciences Centre	National Microbiology Laboratory (NML)	Anna Majer et al
hCoV-19/Lebanon/QIB-749/2021	EPI_ISL_3343919	OU599534.1	National Influenza Center	Quadram Institute Bioscience	Georgi Merhi et al
hCoV-19/Denmark/DCGC-114969/2021	EPI_ISL_2668464		Department of Bacteria, Parasites and Fungi, Statens Serum Institut, Copenhagen, Denmark	Statens Serum Institut Bioinformatics and Microbial Genomics	Danish Covid-19 Genome Consortium et al
hCoV-19/Norway/Ahus-1035/2021	EPI_ISL_3061216		Dept. of Microbiology and Infection Control, Akershus University Hospital HF	Dept. of Microbiology and Infection Control, Akershus University Hospital HF	Hege Vangstein Aamot et al
hCoV-19/Denmark/DCGC-81844/2021	EPI_ISL_1890486		Department of Virus and Microbiological Special Diagnostics, Statens Serum Institut, Copenhagen, Denmark	Aalborg University	Danish Covid-19 Genome Consortium et al
hCoV-19/Greece/135341/2021	EPI_ISL_2368647		Greek Genome Center, Biomedical Research Foundation of the Academy of Athens (BRFAA)	Greek Genome Center, Biomedical Research Foundation of the Academy of Athens (BRFAA)	Emmanouil Athanasiadis et al
hCoV-19/Jamaica/JAM47542/2020	EPI_ISL_756367		The Caribbean Public Health Agency	Carrington Lab, Department of PreClinical Sciences, Faculty of Medical Sciences, The University of the West Indies	Nikita S. D. Sahadeo et al
hCoV-19/Spain/CT-HUGTiPM014SM6E7/2021	EPI_ISL_2035811		Microbiology Department, Laboratori Clínic Metropolitana Nord. Hospital Universitari Germans Trias i Pujol.	Can Ruti SARS-CoV-2 Sequencing Hub (HUGTiP/IrsiCaixa/IGTP)	Marc Noguera-Julian et al
hCoV-19/Slovenia/214253/2021	EPI_ISL_2272181		Institute of Microbiology and Immunology, Faculty of Medicine, University of Ljubljana	Institute of Microbiology and Immunology, Faculty of Medicine, University of Ljubljana	Alen Suljič et al
hCoV-19/Belgium/CHUNamur13357775/2021	EPI_ISL_2285214		Plateforme de testing Namuroise	Plateforme de testing Namuroise	Lesly Nyinkeu Kemamen et al
hCoV-19/Israel/CVL-6154/2021	EPI_ISL_1762402		Israel Central Virology laboratory	Israel National Consortium for SARS-CoV-2 sequencing	Neta Zuckerman et al
hCoV-19/Palestine/AAS76/2021	EPI_ISL_2107524	MZ207872.1	Medical Laboratory Sciences, Arab American University	Medical Laboratory Sciences, Arab American University	Al-Jawabreh et al
hCoV-19/Ukraine/Kyiv-PHC-0028/2021	EPI_ISL_1495136		State Institution «Public Health Center of Ministry of Health of Ukraine»	Robert Koch Institute, ZBS1 Highly Pathogenic Viruses, Berlin, Germany	Annika Brinkmann et al
hCoV-19/Israel/CVL-12331/2021	EPI_ISL_2182396		Israel Central Virology laboratory	Israel National Consortium for SARS-CoV-2 sequencing	Neta Zuckerman et al
hCoV-19/Israel/CVL-13194/2021	EPI_ISL_2183359		Israel Central Virology laboratory	Israel National Consortium for SARS-CoV-2 sequencing	Neta Zuckerman et al
hCoV-19/USA/NV-SNPHL-350240/2021	EPI_ISL_2484880		Southern Nevada Public Health Laboratory	Southern Nevada Public Health Laboratory	Michael Picker et al
hCoV-19/USA/MO-MSPHL-002381/2021	EPI_ISL_2635113		Missouri State Public Health Laboratory	Missouri State Public Health Laboratory	Matthew Sinn et al
hCoV-19/Algeria/14564/2021	EPI_ISL_11905496		NIC, Viral Respiratory Unit	Virology Departement	Alia Grad et al
hCoV-19/Kuwait/KU-12093/2021	EPI_ISL_2429126		Mubarak Al-Kabeer Hospital	Virology Unit, Department of Microbiology, Faculty of Medicine, Kuwait University	Nada Madi et al
hCoV-19/HongKong/CM21000299/2021	EPI_ISL_5937328		Temporary Specimen Collection Centre at the AsiaWorld-Expo	Hong Kong Department of Health	Alan K.L. Tsang et al
hCoV-19/Iraq/Samawa-28/2021	EPI_ISL_1524357	MZ145314.1	Biology Department, College of Science, Al Muthanna University and Public Health Laboratory, Al-Muthanna Health Directorate	Department of Virology, Faculty of Medicine, University of Helsinki, Helsinki, Finland	Nihad Al-Rashedi et al
hCoV-19/Iraq/Samawa-3/2020	EPI_ISL_1524332	MZ145318.1	Biology Department, College of Science, Al Muthanna University and Public Health Laboratory, Al-Muthanna Health Directorate	Department of Virology, Faculty of Medicine, University of Helsinki, Helsinki, Finland	Nihad Al-Rashedi et al
hCoV-19/Ireland/D-NVRL-e84IRL46870/2021	EPI_ISL_1092794		National Virus Reference Laboratory	National Virus Reference Laboratory	Zoe Yandle et al
hCoV-19/Bulgaria/21BG-EU_000667_Pl7/2021	EPI_ISL_1401152		National Center of Infectious and Parasitic Diseases	National Center of Infectious and Parasitic Diseases	Alexiev et al
hCoV-19/Kenya/C98360/2021	EPI_ISL_2602753	OK487965.1	KEMRI-Wellcome Trust Research Programme,Kilifi	KEMRI-Wellcome Trust Research Programme,Kilifi	Githinji G. et al
hCoV-19/Ireland/D-NVRL-89IRL89574/2021	EPI_ISL_1972705		National Virus Reference Laboratory	National Virus Reference Laboratory	Zoe Yandle et al
hCoV-19/Kenya/C97202/2021	EPI_ISL_2602717	OK487922.1	KEMRI-Wellcome Trust Research Programme,Kilifi	KEMRI-Wellcome Trust Research Programme,Kilifi	Githinji G. et al
hCoV-19/Rwanda/CV2182/2021	EPI_ISL_4768077		Rwanda National Joint Taskforce COVID-19	Africa Centre for Excellence for Genomics of Infectious Diseases (ACEGID), Redeemer’s University	Enatha Mukantwari et al
hCoV-19/Fiji/FJ663/2020	EPI_ISL_4819964		Fiji Centre for Communicable Disease Control	Microbiological Diagnostic Unit - Public Health Laboratory (MDU-PHL)	Sahukhan et al
hCoV-19/Sweden/3940562064/2021	EPI_ISL_4471258		Swedish national genomic surveillance program of SARS-CoV-2	The Public Health Agency of Sweden	Maximilian Riess et al
hCoV-19/Greece/137011/2021	EPI_ISL_2368811		Greek Genome Center, Biomedical Research Foundation of the Academy of Athens (BRFAA)	Greek Genome Center, Biomedical Research Foundation of the Academy of Athens (BRFAA)	Emmanouil Athanasiadis et al
hCoV-19/Greece/192747/2021	EPI_ISL_2364935		Greek Genome Center, Biomedical Research Foundation of the Academy of Athens (BRFAA)	Greek Genome Center, Biomedical Research Foundation of the Academy of Athens (BRFAA)	Emmanouil Athanasiadis et al
hCoV-19/Estonia/16818434/2021	EPI_ISL_3025723		Synlab Eesti OÜ	1. Laboratory of Communicable Diseases (Estonia); 2. Eurofins Genomics Europe Sequencing GmbH	Liidia Dotsenko et al.
hCoV-19/Pakistan/UHS2-Pak-76/2021	EPI_ISL_3484305	OU597496.1	University of Health Sciences	Quadram Institute Bioscience	Shah Jahan et al
hCoV-19/USA/WV-CDC-LC0053088/2021	EPI_ISL_1931543	MZ143409.1	Laboratory Corporation of America	Centers for Disease Control and Prevention Division of Viral Diseases, Pathogen Discovery	Dakota Howard et al
hCoV-19/NewZealand/20CV0687/2020	EPI_ISL_755626		PathLab Bay of Plenty	Institute of Environmental Science and Research (ESR)	Xiaoyun Ren et al
hCoV-19/Ireland/C-NVRL-e84IRL56657/2021	EPI_ISL_1092577		National Virus Reference Laboratory	National Virus Reference Laboratory	Zoe Yandle et al
hCoV-19/Poland/PL_P178/2021	EPI_ISL_1341047		1. Glowny Inspektorat Sanitarny; 2. Diagnostyka. Laboratoria Medyczne.	1. ViroGenetics - BSL3 Laboratory of Virology, Małopolska Centre of Biotechnology, Jagiellonian University; 2. Diagtron Laboratoria Lukasz Rabalski	Rabalski L. et al
hCoV-19/Pakistan/UHS2-Pak-34/2021	EPI_ISL_3484125	OU606189.1	University of Health Sciences	Quadram Institute Bioscience	Shah Jahan et al
hCoV-19/England/MILK-12916FE/2021	EPI_ISL_1071012	OD996938.1	Lighthouse Lab in Milton Keynes	Wellcome Sanger Institute for the COVID-19 Genomics UK (COG-UK) Consortium	The Lighthouse Lab in Milton Keynes et al
hCoV-19/Ireland/D-NVRL-AIIDB0381/2021	EPI_ISL_3055319		AIID	Irish Coronavirus Sequencing Consortium - National University of Ireland Galway	Patrick Mallon et al
hCoV-19/Estonia/16048463/2021	EPI_ISL_1731921		Synlab Eesti OÜ	1. Laboratory of Communicable Diseases (Estonia); 2. Eurofins Genomics Europe Sequencing GmbH	Liidia Dotsenko et al.
hCoV-19/Canada/NL-NML-20651/2021	EPI_ISL_1587896		NL-Dr. Leonard A. Miller Centre for Health Services	National Microbiology Laboratory (NML)	Anna Majer et al
hCoV-19/Canada/NL-NML-17664/2021	EPI_ISL_1587888		NL-Dr. Leonard A. Miller Centre for Health Services	National Microbiology Laboratory (NML)	Anna Majer et al
hCoV-19/Canada/NL-NML-16826/2021	EPI_ISL_1278118		NL-Dr. Leonard A. Miller Centre for Health Services	National Microbiology Laboratory (NML)	Anna Majer et al
hCoV-19/Sweden/21-20016/2020	EPI_ISL_2099090		Swedish national genomic surveillance program of SARS-CoV-2	The Public Health Agency of Sweden	Maximilian Riess et al
hCoV-19/SaintLucia/74394/2021	EPI_ISL_2967979		The Caribbean Public Health Agency	Carrington Lab, Department of Preclinical Sciences, Faculty of Medical Sciences, The University of the West Indies, St Augustine Campus	Nikita S. D. Sahadeo et al
hCoV-19/SaintLucia/SLU51389/2021	EPI_ISL_977538		Caribbean Public Health Agency	Carrington Lab, Department of PreClinical Sciences	Nikita S. D. Sahadeo et al
hCoV-19/Mexico/COL-InDRE_FB16402_S2480/2021	EPI_ISL_2456001		LESP Colima	Instituto de Diagnostico y Referencia Epidemiologicos (INDRE)	Claudia Wong-Arambula et al
hCoV-19/USA/WA-S9327/2021	EPI_ISL_3015747	MZ513793.1	Atlas Genomics	Seattle Flu Study	Deborah A. Nickerson et al
hCoV-19/Pakistan/UHS-PAK-S81/2021	EPI_ISL_2100496	OU207351.1	University of Health Sciences	Quadram Institute Bioscience	Muhammad Bilal Sarwar et al
hCoV-19/Romania/DJ75423/2021	EPI_ISL_5921729		Medical Genetics Laboratory, Regional Centre of Medical Genetics, Emergency County Hospital Craiova	Medical Genetics Laboratory, Regional Centre of Medical Genetics, Emergency County Hospital Craiova	Anca-Lelia (Riza) Costache et al
hCoV-19/France/OCC-CHU-TLS-210861271501/2021	EPI_ISL_2381333		CHU Purpan - Laboratoire de Virologie - Institut Fédératif de Biologie	CHU Purpan - Laboratoire de Virologie - Institut Fédératif de Biologie	Latour J. et al
hCoV-19/Turkey/HSGM-1871/2021	EPI_ISL_1020431		Ministry of Health Turkey	Ministry of Health Turkey	Fatma Bayrakdar et al B
hCoV-19/Australia/VIC18265/2021	EPI_ISL_1033153		Microbiological Diagnostic Unit - Public Health Laboratory (MDU-PHL)	MDU-PHL	Seemann T. et al
hCoV-19/Senegal/198091/2021	EPI_ISL_8527901		Institut Pasteur de Dakar	Institut Pasteur de Dakar	Diallo Amadou et al
hCoV-19/Senegal/6468796/2021	EPI_ISL_8527829		Institut Pasteur de Dakar	Institut Pasteur de Dakar	Diallo Amadou et al
hCoV-19/Senegal/207777/2021	EPI_ISL_8527999		Institut Pasteur de Dakar	Institut Pasteur de Dakar	Diallo Amadou et al
hCoV-19/Senegal/7916040/2021	EPI_ISL_8528318		Institut Pasteur de Dakar	Institut Pasteur de Dakar	Diallo Amadou et al
hCoV-19/Senegal/207821/2021	EPI_ISL_8528002		Institut Pasteur de Dakar	Institut Pasteur de Dakar	Diallo Amadou et al
hCoV-19/Gambia/3930/2021	EPI_ISL_915421		MRCG at LSHTM Genomics lab	MRCG at LSHTM Genomics lab	Abdul Karim sesay et al
hCoV-19/Sweden/DC109998021/2021	EPI_ISL_2207980		Swedish national genomic surveillance program of SARS-CoV-2	The Public Health Agency of Sweden	Maximilian Riess et al
hCoV-19/GuineaBissau/JPLNSP0038/2021	EPI_ISL_2110858		Reitor da Universidade Jean Piaget Guine-Bissau	MRCG at LSHTM, Genomics lab	Aladje Balde et al
hCoV-19/GuineaBissau/13LNSPGB/2021	EPI_ISL_2150985		Laboratório de Biologia Molecular Jean Piaget	MRCG at LSHTM, Genomics lab	Aladje Balde et al
hCoV-19/GuineaBissau/JPLNSP0037/2021	EPI_ISL_2110856		Reitor da Universidade Jean Piaget Guine-Bissau	MRCG at LSHTM, Genomics lab	Aladje Balde et al
hCoV-19/Greece/787/2021	EPI_ISL_2349073		Greek Genome Center, Biomedical Research Foundation of the Academy of Athens (BRFAA)	Greek Genome Center, Biomedical Research Foundation of the Academy of Athens (BRFAA)	Emmanouil Athanasiadis et al
hCoV-19/Brazil/SP-IB_RP_042/2021	EPI_ISL_8926686		HOSPITAL MUNICIPAL DE ILHABELA GOV MARIO COVAS JR	Instituto Butantan	Dimas Tadeu Covas et al
hCoV-19/Finland/THL-202111771/2021	EPI_ISL_2507659		Fimlab Laboratoriot Oy Tampere	Expert Microbiology, National Institute for Health and Welfare	Soile Blomqvist et al
hCoV-19/Norway/OUS-03866/2021	EPI_ISL_4116153		Oslo University Hospital, Department of Microbiology	Norwegian Institute of Public Health, Department of Virology	Mona Holberg-Petersen et al
hCoV-19/Bulgaria/21BG-NC_000580/2021	EPI_ISL_2081848		National Center of Infectious and Parasitic Diseases	National Center of Infectious and Parasitic Diseases	Alexiev et al
hCoV-19/Germany/NW-RKI-I-027731/2021	EPI_ISL_1210762		MVZ Labor Krone GbR	Robert Koch Institute	?
hCoV-19/USA/HI-CDC-2-4451471/2021	EPI_ISL_2452115	MZ358706.1	HI Dept. of Health, State Laboratories Division	Centers for Disease Control and Prevention Division of Viral Diseases, Pathogen Discovery	Mili Sheth et al
hCoV-19/USA/MT-FYR-000031/2021	EPI_ISL_3474180		FYR Diagnostics	FYR Diagnostics	Blohm et al
hCoV-19/Jamaica/34613/2021	EPI_ISL_3235109		National Public Health Laboratory	Laboratory of Respiratory Viruses and Measles, Oswaldo Cruz Institute, FIOCRUZ	Paola Resende et al
hCoV-19/USA/IA-SHL-1595897/2021	EPI_ISL_11081622	ON032956.1	State Hygienic Laboratory at the University of Iowa	State Hygienic Laboratory at the University of Iowa	Valerie Reeb et al
hCoV-19/CaboVerde/Praia_4731/2021	EPI_ISL_1711646		Virology Laboratory of Praia	Institut Pasteur de Dakar	Sanders Kevin et al
hCoV-19/Iran/GRC-Ahv-12-122/2021	EPI_ISL_2547428		Department of Medical Virology, School of Medicine Ahvaz Jundishapur University of Medical sciences	Genetics Research Center, University of Social Welfare and Rehabilitation Sciences	Zohreh Fattahi et al
hCoV-19/Norway/OUS-07625/2021	EPI_ISL_4120694		Oslo University Hospital, Department of Microbiology	Norwegian Institute of Public Health, Department of Virology	Mona Holberg-Petersen et al
hCoV-19/Norway/12967/2021	EPI_ISL_2491409		Dept. of Medical Microbiology, Stavanger University Hospital, Helse Stavanger HF	Norwegian Institute of Public Health, Department of Virology	Kathrine Stene-Johansen et al
hCoV-19/Jamaica/34729/2021	EPI_ISL_3235137		National Public Health Laboratory	Laboratory of Respiratory Viruses and Measles, Oswaldo Cruz Institute, FIOCRUZ	Paola Resende et al
hCoV-19/Maldives/MAV22405/2021	EPI_ISL_3275175		Indira Gandhi Memorial Hospital	Indira Gandhi Memorial Hospital	Dr. Milza Abdul Muhsin et al
hCoV-19/Maldives/MAV17718/2021	EPI_ISL_3452720		Indira Gandhi Memorial Hospital	Indira Gandhi Memorial Hospital	Dr. Milza Abdul Muhsin et al
hCoV-19/Myanmar/DSMRC014/2021	EPI_ISL_2595725	MZ397174.1	DSMRC	DSMRC	Khine Zaw Oo et al
hCoV-19/Greece/V990/2021	EPI_ISL_2235501		Laboratory of Molecular Biology, Mamatsio General Hospital of Kozani	Institute of Applied Biosciences, Centre for Research and Technology Hellas	Anastasia Chatzidimitriou et al.
hCoV-19/USA/NY-Wadsworth-21068258-01/2021	EPI_ISL_2868490		URMC LABS	Wadsworth Center, New York State Department of Health	Kirsten St. George et al
hCoV-19/Germany/HE-RKI-I-171196/2021	EPI_ISL_2471029		IMD Labor Frankfurt	Robert Koch Institute	?
hCoV-19/Somalia/NAMRU3-Mog-10/2021	EPI_ISL_2533882	MZ394629.1	Naval Medical Research Unit No. 3	Naval Medical Research Center Biological Defense Research Directorate	Catherine E. Arnold et al
hCoV-19/DRC/867/2021	EPI_ISL_965124		Viral Respiratory Lab, National Institute for Biomedical Research (INRB)	Pathogen Sequencing Lab, National Institute for Biomedical Research (INRB)	Placide Mbala-Kingebeni et al A
hCoV-19/DRC/146998/2021	EPI_ISL_965122		Viral Respiratory Lab, National Institute for Biomedical Research (INRB)	Pathogen Sequencing Lab, National Institute for Biomedical Research (INRB)	Placide Mbala-Kingebeni et al A
hCoV-19/NorthMacedonia/9253-k/2021	EPI_ISL_1669977		General Hospital - Prilep	Laboratory of virology and molecular diagnostics, Institute of Public Health	Kuzmanovska M et al
hCoV-19/Greece/206681/2021	EPI_ISL_2365037		Hellenic National Blood Transfusion Center - EKEA	Greek Genome Center, Biomedical Research Foundation of the Academy of Athens (BRFAA)	Emmanouil Athanasiadis et al
hCoV-19/Greece/105490/2021	EPI_ISL_1420748		Biomedical Research Foundation of the Academy of Athens (BRFAA)	Greek Genome Center, Biomedical Research Foundation of the Academy of Athens (BRFAA)	Emmanouil Athanasiadis et al
hCoV-19/Russia/MOS-RII-MH16256S/2021	EPI_ISL_2245709		HELIX LLC	WHO National Influenza Centre Russian Federation	Andrey Komissarov et al
hCoV-19/Kenya/SS521/2021	EPI_ISL_2603119	OK488088.1	KEMRI-Wellcome Trust Research Programme,Kilifi	KEMRI-Wellcome Trust Research Programme,Kilifi	Githinji G. et al
hCoV-19/Netherlands/LI-MUMC-2634/2021	EPI_ISL_3474648		Dutch COVID-19 response team	Medical Microbiology, Maastricht University Medical Centre	Jozef Dingemans* et al
hCoV-19/Poland/KCZ214/2021	EPI_ISL_10301432		Department of Infectious, Tropical Diseases and Immune Deficiency, Pomeranian Medical University in Szczecin, Szczecin, Poland	Department of Forensic Genetics, Pomeranian Medical University in Szczecin	Maria Szargut et al
hCoV-19/Guinea/Conakry_21225/2021	EPI_ISL_3988376		Institut Pasteur de Guinée	Institut Pateur de Dakar	Grayo Solene et al
hCoV-19/Iraq/Erbil4/2021	EPI_ISL_2234383	MZ267227.1	Medical Biology Department, Tokat Gaziosmanpasa University	Medical Biology Department, Tokat Gaziosmanpasa University	Rahman et al
hCoV-19/Morocco/FMP-165/2021	EPI_ISL_1912936		Institut National d'Hygiène	Laboratoire de Biotechnologie	Mouna Ouadghiri et al
hCoV-19/Denmark/DCGC-116942/2021	EPI_ISL_2669856	OV904624.1	Department of Bacteria, Parasites and Fungi, Statens Serum Institut, Copenhagen, Denmark	Statens Serum Institut Bioinformatics and Microbial Genomics	Danish Covid-19 Genome Consortium et al
hCoV-19/Taiwan/CGMH-CGU-78/2021	EPI_ISL_2544714		Research Center for Emerging Viral Infections, Chang Gung University, Taiwan	Research Center for Emerging Viral Infections, Chang Gung University, Taiwan	Shin-Ru Shih et al
hCoV-19/Taiwan/NTU123/2021	EPI_ISL_11362244		Department of Laboratory Medicine, National Taiwan University Hospital	Department of Clinical Laboratory Sciences and Medical Biotechnology, National Taiwan University	Sui-Yuan Chang et al
hCoV-19/Bulgaria/21BG-NC_003566_R14/2021	EPI_ISL_2967162		National Center of Infectious and Parasitic Diseases	National Center of Infectious and Parasitic Diseases	Alexiev et al
hCoV-19/Poland/PZH-NIZP-0183/2021	EPI_ISL_2689612		NZOZ Meditest Diagnostyka Medyczna	National Institute of Public Health - National Institute of Hygiene	Wołkowicz Tomasz et al
hCoV-19/Belarus/RRCEM-Vis_70/2021	EPI_ISL_1508895		Laboratory for HIV and opportunistic infections diagnosis The Republican Research and Practical Center for Epidemiology and Microbiology (RRPCEM)	Laboratory for HIV and opportunistic infections diagnosis The Republican Research and Practical Center for Epidemiology and Microbiology (RRPCEM)	Elena Gasich et al
hCoV-19/NorthMacedonia/29541/2021	EPI_ISL_2392165		Laboratory of virology and molecular diagnostics, Institute of Public Health	Laboratory of virology and molecular diagnostics, Institute of Public Health	Kuzmanovska M et al
hCoV-19/Finland/THL-202118033/2021	EPI_ISL_2644941		NordLab Oulu	Expert Microbiology, National Institute for Health and Welfare	Soile Blomqvist et al
hCoV-19/Iran/GRC-13428-Tehran-LaB/2021	EPI_ISL_6342943		Kariminejad-Najmabadi Pathology & Genetics Center, Tehran, Iran	Genetics Research Center, University of Social Welfare and Rehabilitation Sciences	Zohreh Fattahi et al
hCoV-19/Kazakhstan/ALA-NRL-439S/2021	EPI_ISL_2162196		Children's City Clinical Infectious Diseases Hospital	Reference laboratory for the control of viral infections	Nazym Tleumbetova et al
hCoV-19/Greece/202528/2021	EPI_ISL_2376947		Laboratory of Clinical Virology	Greek Genome Center, Biomedical Research Foundation of the Academy of Athens (BRFAA)	Emmanouil Athanasiadis et al
hCoV-19/Italy/LAZ-AMC-2104235028-DS/2021	EPI_ISL_2884215		Virology Laboratory, Scientific Department, Army Medical Center	Virology Laboratory, Scientific Department, Army Medical Center	Silvia Fillo et al
hCoV-19/Tunisia/Y-9527/2021	EPI_ISL_10141510		Institut Pasteur de Tunis	Institut Pasteur de Dakar	Chouikha Anissa et al
hCoV-19/Tunisia/C-2861/2021	EPI_ISL_10141534		Institut Pasteur de Tunis	Institut Pasteur de Dakar	Chouikha Anissa et al
hCoV-19/USA/KS-CDC-ASC210057709/2021	EPI_ISL_2147994	MZ282029.1	Aegis Sciences Corporation	Centers for Disease Control and Prevention Division of Viral Diseases, Pathogen Discovery	Dakota Howard et al
hCoV-19/Mozambique/CERI-KRISP-K018290/2021	EPI_ISL_2688577		Instituto Nacional de Saude (INS), Mozambique	CERI, Centre for Epidemic Response and Innvoation, Stellenbosch University and KRISP, KZN Research Innovation and Sequencing Platform, UKZN.	Nalia Ismael et al
hCoV-19/Sweden/20238718P/2021	EPI_ISL_3792840		Swedish national genomic surveillance program of SARS-CoV-2	The Public Health Agency of Sweden	Maximilian Riess et al
hCoV-19/Guinea/Conakry_IPG17766/2021	EPI_ISL_2245882		Institut Pasteur de Guinée	Institut Pateur de Dakar	Grayo Solene et al
hCoV-19/Guinea/CERFIG-24621/2021	EPI_ISL_4205887		Clinical specimen	Centre de Recherche et de Formation en Infectiologie Guinée	Alpha Kabinet KEITA et al
hCoV-19/Guinea/CERFIG-19205/2021	EPI_ISL_4205880		Clinical specimen	Centre de Recherche et de Formation en Infectiologie Guinée	Alpha Kabinet KEITA et al
hCoV-19/Iceland/11726/2021	EPI_ISL_3930708		The National University Hospital of Iceland	deCODE genetics	Daniel F Gudbjartsson et al B
hCoV-19/Switzerland/ZH-ETHZ-571052/2021	EPI_ISL_1659003		Viollier AG	Department of Biosystems Science and Engineering, ETH Zurich	Chaoran Chen et al
hCoV-19/Serbia/Dimitrovgrad-J021462-0805/2021	EPI_ISL_6915174		Huo-yan national laboratory for molecular detection of infectious agents Nis	Center for forensic and applied molecular genetics, Faculty of Biology, University of Belgrade	D.Keckarević et al
hCoV-19/Slovenia/08-072996-MB/2021	EPI_ISL_1490985		National Laboratory for Health, Environment and Food, OMM, Maribor	CISLD (Clinical Institute of Special Laboratory Diagnostics), University Children's Hospital, University Medical Center Ljubljana	Jernej Kovač et al
hCoV-19/Finland/6756/2021	EPI_ISL_2608871		Department of Virology and Immunology, University of Helsinki and Helsinki University Hospital, Huslab Finland	Department of Virology, Faculty of Medicine, University of Helsinki, Helsinki, Finland	Teemu Smura et al
hCoV-19/Italy/CAM-TIGEM-IZSM-COLLI-15111/2021	EPI_ISL_2465256		Università Federico II - Dipartimento di scienze mediche traslazionali - Napoli	TIGEM	Antonio Grimaldi Patrizia Annunziata Francesco Panariello Teresa Giuliano Michele Cennamo Valentina Bouche Chiara Colantuono Lucio Di Filippo Mariano Fiorenza Anna Manfredi Marcello Salvi Giuseppe Portella Andrea Ballabio Davide Cacchiarelli et al
hCoV-19/SintMaarten/SX-RIVM-36272/2021	EPI_ISL_2474424		Dutch COVID-19 response team	National Institute for Public Health and the Environment (RIVM)	Adam Meijer et al
hCoV-19/Qatar/QA-QU_18-8-A6/2021	EPI_ISL_1713781		Ministry of Public Health / Hamad Medical Corporation	Biomedical Research Center (BRC), Qatar University / Qatar Genome Project (QGP)	BRC: Fatiha M. Benslimane et al
hCoV-19/Moldova/un-ChVir25709/2021	EPI_ISL_2894987		National Agency for Public Health, Republic of Moldova	Charité Universitätsmedizin Berlin, Institut für Virologie	Victor M Corman et al
hCoV-19/Ukraine/Kyiv-PHC-0034/2021	EPI_ISL_1495142		State Institution «Public Health Center of Ministry of Health of Ukraine»	Robert Koch Institute, ZBS1 Highly Pathogenic Viruses, Berlin, Germany	Annika Brinkmann et al
hCoV-19/Congo/FCRM-57-A24-19-04/2021	EPI_ISL_3342566		Fondation Congolaise pour la recherche medicale (FCRM), Francine Ntoumi	Fondation Congolaise pour la Recherche Médicale	Mfoutou Mapanguy Claujens Chastel et al
hCoV-19/Slovenia/08-103738-MB/2021	EPI_ISL_2001746		National Laboratory for Health, Environment and Food, OMM, Maribor	NLZOH (National Laboratory for Health, Environment and Food) / CISLD (Clinical Institute of Special Laboratory Diagnostics), University Children's Hospital, University Medical Center Ljubljana	Sandra Janezic et al
hCoV-19/Montenegro/CO-00357_MNE000_2279182102/2021	EPI_ISL_3556666		Laboratory for Molecular Diagnostics, IPHMN	Eurofins Genomics Europe Sequencing GmbH	Danijela Vujošević et al
hCoV-19/Albania/210901075/2021	EPI_ISL_1299881		Unit of lab surveillance of viral emerging diseases, National Lab of Influenza	Respiratory Virus Unit, National Infection Service, Public Health England	PHE Covid Sequencing Team et al
hCoV-19/Albania/210901063/2021	EPI_ISL_1299871		Unit of lab surveillance of viral emerging diseases, National Lab of Influenza	Respiratory Virus Unit, National Infection Service, Public Health England	PHE Covid Sequencing Team et al
hCoV-19/Sweden/DC111458721/2021	EPI_ISL_2619154		Swedish national genomic surveillance program of SARS-CoV-2	The Public Health Agency of Sweden	Maximilian Riess et al
hCoV-19/Albania/210901052/2021	EPI_ISL_1299861		Unit of lab surveillance of viral emerging diseases, National Lab of Influenza	Respiratory Virus Unit, National Infection Service, Public Health England	PHE Covid Sequencing Team et al
hCoV-19/Ukraine/MN908947-13-142706/2021	EPI_ISL_1298480		Nadvirna CRH	The Institute of Molecular Biology and Genetics of NASU	M.Tukalo et al.
hCoV-19/Iran/GRC-TI-01-129-Tehran-IRAN/2021	EPI_ISL_6258787		Molecular diagnostics laboratory, West Tehran Health Center, Health Deputy of Iran University of Medical Sciences, Tehran, Iran	Genetics Research Center, University of Social Welfare and Rehabilitation Sciences	Zohreh Fattahi et al
hCoV-19/Japan/PG-62326/2021	EPI_ISL_2860765		Hyogo Prefectural Institute of Public Health science	Pathogen Genomics Center, National Institute of Infectious Diseases	Kenichi Ogita et al
hCoV-19/Japan/PG-34061/2021	EPI_ISL_1933495		Osaka Institute of Public Health, Morinomiya Center	Pathogen Genomics Center, National Institute of Infectious Diseases	Tsuyoshi Sekizuka et al A
hCoV-19/Japan/PG-39458/2021	EPI_ISL_2328431		Pathogen Genomics Center, National Institute of Infectious Diseases	Pathogen Genomics Center, National Institute of Infectious Diseases	Tsuyoshi Sekizuka et al A
hCoV-19/env/Liechtenstein/CeMM8894/2021	EPI_ISL_2232965		Department of Microbiology, University Innsbruck	Bergthaler laboratory, CeMM Research Center for Molecular Medicine of the Austrian Academy of Sciences	Lukas Endler et al
hCoV-19/Ukraine/MN908947-15-142701/2021	EPI_ISL_1298484		Nadvirna CRH	The Institute of Molecular Biology and Genetics of NASU	M.Tukalo et al.
hCoV-19/Norway/14293/2021	EPI_ISL_2725075		Vestfold Hospital, Toensberg Department of Microbiology	Norwegian Institute of Public Health, Department of Virology	Kathrine Stene-Johansen et al
hCoV-19/Lithuania/LTU000_NMRVI_120896/2021	EPI_ISL_2615231		Nacionalinis maisto ir veterinarijos rizikos vertinimo institutas	National Public Health Surveillance Laboratory	Lukas Zemaitis et al
hCoV-19/Germany/NW-RKI-I-173783/2021	EPI_ISL_2472872		Labor ZOTZ|KLIMAS; MVZ Düsseldorf-Centrum	Robert Koch Institute	?
hCoV-19/Sweden/SE1410441581/2021	EPI_ISL_2413294		Swedish national genomic surveillance program of SARS-CoV-2	The Public Health Agency of Sweden	Maximilian Riess et al
hCoV-19/Vietnam/VNHN_302/2020	EPI_ISL_455715		National Hospital of Tropical Diseases	Oxford University Clinical Research Unit, Hanoi, Vietnam	Nguyen Thi Tam et al
hCoV-19/Ukraine/203100361/2020	EPI_ISL_512640		National Laboratory for Influenza/Virology reference laboratory, Public Health Center of the Ministry of Health of Ukraine	Respiratory Virus Unit, Microbiology Services Colindale, Public Health England	PHE Covid Sequencing Team et al
hCoV-19/USA/WI-GMF-M00002/2020	EPI_ISL_455574		Gundersen Clinical Microbiology Laboratory	Kabara Cancer Research Institute	Craig S. Richmond et al (https://www.medrxiv.org/content/10.1101/2020.06.08.20125534v1)
hCoV-19/Latvia/1172/2020	EPI_ISL_1312683		E. Gulbja laboratorija	Latvian Biomedical Research and Study Centre	Janis Pjalkovskis et al
hCoV-19/Russia/MOW-RII-MH4088S/2020	EPI_ISL_770670		Pathogenic Microorganisms Variability Laboratory	WHO National Influenza Centre Russian Federation	Andrey Komissarov et al
hCoV-19/Somalia/CV1232/2020	EPI_ISL_2308255		National Institute of Health (NIH) - Federal Government of Somalia	African Centre of Excellence for Genomics of Infectious Diseases (ACEGID), Redeemer’s University	Olawoye et al
hCoV-19/India/DL-NCDC-809217/2020	EPI_ISL_2459257		National Centre for Disease Control (NCDC) Biotechnology Division, Delhi	NCDC Delhi, Biotechnology Division INSACOG	Manoj K Singh et al
hCoV-19/Peru/LAL-INS-1977/2021	EPI_ISL_3376166		Laboratorio de Referencial Nacional de Virus Respiratorios	Laboratorio de Referencial Nacional de Virus Respiratorios	Carlos Padilla Rojas et al
hCoV-19/Madagascar/IPM-03243/2020	EPI_ISL_3716379		Virology Unit, Institut Pasteur de Madagascar	Institut Pateur de Dakar	Norosoa Razanajatovo et al
hCoV-19/Madagascar/IPM-17740/2020	EPI_ISL_3716474		Virology Unit, Institut Pasteur de Madagascar	Institut Pateur de Dakar	Norosoa Razanajatovo et al
hCoV-19/Madagascar/VIRO-33698/2020	EPI_ISL_677634		Virology Unit, Institut Pasteur de Madagascar	Virology Unit, Institut Pasteur de Madagascar	Christian Ranaivoson et al
hCoV-19/Malawi/COM-SEQ6103/2020	EPI_ISL_8889513		Kamuzu University of Health Sciences, College of Medicine, Department of Pathology	Kamuzu University of Health Sciences, College of Medicine, Department of Pathology	Tonney Nyirenda et al
hCoV-19/Chile/RM-251353/2020	EPI_ISL_1167722		Genetica Molecular and Subdepartamento de Virologia ISP Chile	Instituto de Salud Publica de Chile	Javier Tognarelli et al
hCoV-19/Suriname/SR-85/2020	EPI_ISL_2502534		Central Laboratory, Bureau of Public Health (BOG) and Academic Hospital Paramaribo	Erasmus Medical Center	Bas B Oude Munnink et al
hCoV-19/Brazil/RS-0288CVL/2020	EPI_ISL_13051161		FUNDACAO DE SAUDE PUBLICA SAO CAMILO DE ESTEIO	Epiclin	Fernando Hayashi Sant’Anna et al
hCoV-19/Uruguay/RIV-M72/2020	EPI_ISL_750163		Laboratorio DILAVE/MGAP-INIA-UdelaR -Tacuarembó	Institut Pasteur de Montevideo	Daiana Mir et al
hCoV-19/Uruguay/RIV-M10/2020	EPI_ISL_748140		Instituto de Investigaciones Biológicas Clemente Estable	Institut Pasteur de Montevideo	Daiana Mir et al
hCoV-19/Chile/AT-CMM-ATAC03/2020	EPI_ISL_626550		Laboratorio de Biología Molecular, Facultad de Medicina, Universidad de Atacama, Copiapo, Chile/ FONDAP CRG, Universidad Andrés Bello, Santiago, Chile	Center for Mathematical Modeling and Center for Genome Regulation. Santiago, Chile	Echeverría C et al
hCoV-19/Chile/RM-CMM-LRF3924/2020	EPI_ISL_591522		Medicina Norte U Chile - Servicio Medico Legal	Center for Mathematical Modeling and Center for Genome Regulation. Santiago, Chile	Gaggero A et al
hCoV-19/Chile/RM-258477/2020	EPI_ISL_1167738		Genetica Molecular and Subdepartamento de Virologia ISP Chile	Instituto de Salud Publica de Chile	Javier Tognarelli et al
hCoV-19/Chile/RM-CMM-0263M/2020	EPI_ISL_629016		Centro de Biotecnología Vegetal, Universidad Andrés Bello, Center for Genome Regulation	Center for Mathematical Modeling and Center for Genome Regulation. Santiago, Chile	Bastias M et al
hCoV-19/Argentina/PAIS-A1035/2020	EPI_ISL_4405704		Instituto de Investigaciones Biomédicas en Retrovirus y SIDA	Área de Secuenciación del Laboratorio de Virología del Hospital de Niños Dr. Ricardo Gutierrez on behalf of 'Proyecto Argentino Interinstitucional de genomica de SARS-CoV-2' (PAIS Consortium)	Nabaes Jodar et al
hCoV-19/Panama/GMI-PACOVIDVIRO627/2021	EPI_ISL_5196347		Gorgas Memorial Institute of Health Studies	Gorgas Memorial Institute of Health Studies	Gonzalez Claudia et al
hCoV-19/Argentina/PAIS-E0178/2020	EPI_ISL_1395866		Laboratorio Central de la Ciudad de Santa Fe	Grupo de Genómica y Bioinformática del Instituto de Investigación de la Cadena Láctea CONICET-INTA on behalf of 'Proyecto Argentino Interinstitucional de genomica de SARS-CoV-2' (PAIS Consortium)	Eberhardt et al
hCoV-19/Argentina/UW21011434110/2021	EPI_ISL_10515233	OM898572.1	UW Virology Lab	UW Virology Lab	Pavitra Roychoudhury et al
hCoV-19/Argentina/PAIS-E0048/2020	EPI_ISL_1395878		Laboratorio Central de la Ciudad de Santa Fe	Grupo de Genómica y Bioinformática del Instituto de Investigación de la Cadena Láctea CONICET-INTA on behalf of 'Proyecto Argentino Interinstitucional de genomica de SARS-CoV-2' (PAIS Consortium)	Eberhardt et al
hCoV-19/Bolivia/SAN-UPCH-1047/2020	EPI_ISL_5148319		Laboratorio de Diagnóstico e Investigación BIOSCIENCE SRL	Laboratorio de Genómica Microbiana, Universidad Peruana Cayetano Heredia	Pablo Tsukayama et al
hCoV-19/Argentina/INEI013441/2020	EPI_ISL_849203		Servicio Virosis Respiratorias-Departamento Virología-INEI	Instituto Nacional Enfermedades Infecciosas C.G.Malbran	Baumeister E. et al
hCoV-19/Uruguay/DLSP_297/2020	EPI_ISL_11799599		Departamento Laboratorios de Salud Pública (DLSP) Ministerio de Salud Pública	Departamento Laboratorios de Salud Pública (DLSP) Ministerio de Salud Pública	Cortinas et al
hCoV-19/Uruguay/DLSP_649/2020	EPI_ISL_11799600		Departamento Laboratorios de Salud Pública (DLSP) Ministerio de Salud Pública	Departamento Laboratorios de Salud Pública (DLSP) Ministerio de Salud Pública	Cortinas et al
hCoV-19/Uruguay/DLSP_926/2020	EPI_ISL_11814870		Departamento Laboratorios de Salud Pública (DLSP) Ministerio de Salud Pública	Departamento Laboratorios de Salud Pública (DLSP) Ministerio de Salud Pública	Cortinas et al
hCoV-19/Uruguay/DLSP_1023/2020	EPI_ISL_11814871	MZ312086.1	Departamento Laboratorios de Salud Pública (DLSP) Ministerio de Salud Pública	Departamento Laboratorios de Salud Pública (DLSP) Ministerio de Salud Pública	Cortinas et al
hCoV-19/Kenya/C69895/2020	EPI_ISL_968911	OL915153.1	KEMRI-Wellcome Trust Research Programme/KEMRI-CGMR-C Kilifi	KEMRI-Wellcome Trust Research Programme/KEMRI-CGMR-C Kilifi	Githinji et al
hCoV-19/Brazil/PE-FIOCRUZ-IAM2159/2020	EPI_ISL_3134749		NUPIT/UFPE	WallauLab on behalf of Fiocruz COVID-19 Genomic Surveillance Network	Marcelo Henrique dos Santos Paiva et al
hCoV-19/Brazil/PE-FIOCRUZ-IAM3368/2020	EPI_ISL_3704861		LACEN/PE	WallauLab on behalf of Fiocruz COVID-19 Genomic Surveillance Network	Marcelo Henrique dos Santos Paiva et al
hCoV-19/Guyana/50825/2020	EPI_ISL_2230696		The Caribbean Public Health Agency	Carrington Lab, Department of PreClinical Sciences, Faculty of Medical Sciences, The University of the West Indies	Nikita S. D. Sahadeo et al
hCoV-19/Bolivia/26939/2020	EPI_ISL_837560		Centro Nacional de Enfermedades Tropicales (CENETROP)	Laboratory of Respiratory Viruses and Measles, Oswaldo Cruz Institute, FIOCRUZ	Paola Resende et al
hCoV-19/Paraguay/33612-R2/2020	EPI_ISL_1340750		Departamento de Virologia, Laboratorio Central de Salud Pública, Avenida Venezuela y Teniente Escurra, Asunción, Paraguay	Laboratory of Respiratory Viruses and Measles, Oswaldo Cruz Institute, FIOCRUZ	Paola Resende et al
hCoV-19/Brazil/PR-FIOCRUZ-5616-TG-172/2020	EPI_ISL_2775494		Laboratorio Central de Saude Publica do Estado do Parana (Instituto de Biologia Molecular do Paraná (LAC)EN-PR)	Instituto Carlos Chagas - Fiocruz	Mauro de Medeiros Oliveira et al
hCoV-19/Tunisia/6895/2020	EPI_ISL_763065	MW428253.1	1-Laboratory of Microbiology, National Reference Lab, Charles Nicolle Hospital; 2-University of Tunis ElManar, Faculty of Medicine of Tunis, LR99ES09, Tunis, Tunisia	1-Clinical and Experimental Pharmacology Lab, LR16SP02, National Center of Pharmacovigilance, University of Tunis El Manar, Tunis, Tunisia. 2-Neurodegenerative diseases and psychiatric troubles, LR18SP03, Razi Hospital, University of Tunis El Manar, Tunis, Tunisia. 3- Ministry of Health, National Observatory of New and Emerging Diseases, 1006, Tunis, Tunisia	Ilhem Boutiba-Ben Boubaker et al
hCoV-19/England/NOTT-111C70/2020	EPI_ISL_472391		Queens Medical Centre, Clinical Microbiology Department / DeepSeq Nottingham	COVID-19 Genomics UK (COG-UK) Consortium	Gemma Clark et al
hCoV-19/Belgium/UGent-352/2020	EPI_ISL_855925		Lab voor klinische biologie	Onderzoeksgroep Virologie	Laurens Lambrechts et al
hCoV-19/Bolivia/SAN-UPCH-1048/2020	EPI_ISL_5147876		Laboratorio de Diagnóstico e Investigación BIOSCIENCE SRL	Laboratorio de Genómica Microbiana, Universidad Peruana Cayetano Heredia	Pablo Tsukayama et al
hCoV-19/Bolivia/Beni-GM3-1/2021	EPI_ISL_2802862		Laboratorio de Biologia Molecular, Hospital General de Guayaramerin, Beni, Bolivia	Microbiologia Molecular, Instituto SELADIS, Universidad Mayor de San Andrés	Oscar M. Rollano-Peñaloza et al
hCoV-19/Bolivia/Sucre-2/2021	EPI_ISL_1278278		Laboratorio de Biologia Molecular, Hospital San Pedro Claver	Molecular Genetics Laboratory, Instituto de Investigaciones Químicas, Universidad Mayor de San Andrés	Oscar M. Rollano-Peñaloza et al
hCoV-19/Mexico/CHP-InDRE_265/2020	EPI_ISL_1054963		Instituto de Diagnostico y Referencia Epidemiologicos INDRE_RNLSP	Instituto de Diagnostico y Referencia Epidemiologicos (INDRE)	Claudia Wong-Arambula et al
hCoV-19/Mexico/TAM-InDRE_344/2020	EPI_ISL_1060693		Instituto de Diagnostico y Referencia Epidemiologicos (INDRE)_RNLSP	Instituto de Diagnostico y Referencia Epidemiologicos (INDRE)	Claudia Wong-Arambula et al
hCoV-19/Mexico/PUE-InDRE-IBT-28747-NC/2020	EPI_ISL_3463545		Instituto de Diagnostico y Referencia Epidemiologicos InDRE_RNLSP	Instituto de Biotecnología de la UNAM	Authors from IBT et al
hCoV-19/Mexico/NLE-UANL-038/2020	EPI_ISL_979330		Laboratorio Estatal de Salud Pública de Nuevo León	Laboratorio de Infectología Molecular, Departamento de Bioquímica y Medicina Molecular,Facultad de Medicina - Universidad Autónoma de Nuevo León	Kame A. Galán-Huerta et al
hCoV-19/Mexico/OAX-IBT-IMSS-190/2021	EPI_ISL_1288388		Laboratorio Central de Epidemiología (LCE)	Instituto de Biotecnología de la UNAM	Consorcio Mexicano de Vigilancia Genómica (CoViGen-Mex). Authors (in alphabetical order): Julio Elias Alvarado-Yaah et al
hCoV-19/Mexico/GUA-InDRE_296/2020	EPI_ISL_1060728		Instituto de Diagnostico y Referencia Epidemiologicos (INDRE)_RNLSP	Instituto de Diagnostico y Referencia Epidemiologicos (INDRE)	Claudia Wong-Arambula et al
hCoV-19/Uzbekistan/Tashkent-CGB-32/2020	EPI_ISL_1477049		Sanitary-Epidemiological And Public Health Department Of Tashkent Region, Uzbekistan	Center of Genomics and bioinformatics, Bioinformatics laboratory	Mirzakamol S Ayubov et al
hCoV-19/Turkey/IST-GLAB-006/2020	EPI_ISL_480230		Genomic Laboratory (GLAB) (Conjoint lab of Health Directorate of Istanbul and Istanbul Technical University)	Genomic Laboratory (GLAB), Istanbul Technical University	Ilker Karacan et al
hCoV-19/Jordan/AM-ALSR-5015/2020	EPI_ISL_730288		Biolab Diagnostic Laboratories	Andersen lab at Scripps Research	Issa Abu-Dayyeh et al
hCoV-19/Jordan/SEARCH-5499/2020	EPI_ISL_755266		Biolab Diagnostic Laboratories	Andersen lab at Scripps Research	Issa Abu-Dayyeh et al
hCoV-19/Jordan/SEARCH-5501/2020	EPI_ISL_755268		Biolab Diagnostic Laboratories	Andersen lab at Scripps Research	Issa Abu-Dayyeh et al
hCoV-19/Jordan/IR-ALSR-5228/2020	EPI_ISL_730466		Biolab Diagnostic Laboratories	Andersen lab at Scripps Research	Issa Abu-Dayyeh et al
hCoV-19/Greece/217_34885/2020	EPI_ISL_437885	MT459885.1	Laboratory of Microbiology, Medical School, National and Kapodistrian University of Athens	Laboratory of Biology, Department of Medicine, Democritus University of Thrace	Kassela K. et al (https://dx.doi.org/10.1101/2020.06.03.20121236)
hCoV-19/Guatemala/GUA-LNS-60870/2020	EPI_ISL_2827036		Laboratorio Nacional de Salud	Laboratorio Nacional de Salud	Linda Mendoza et al
hCoV-19/HongKong/HKPU-11657/2021	EPI_ISL_1797621		Department of Health Technology and Informatics, The Hong Kong Polytechnic University	Department of Health Technology and Informatics, The Hong Kong Polytechnic University	Gilman Kit-Hang Siu et al
hCoV-19/SaudiArabia/KFSHRC_0103W/2021	EPI_ISL_6699044		Molecular Virology section, department of infection & immunity, KFSHRC	Molecular Virology section, department of infection & immunity, KFSHRC	Fatimah S. Alhamlan et al
hCoV-19/India/KL-GENESCOV05574/2021	EPI_ISL_7225509		INSACOG-IGIB and Kerala State SARS-COV-2 Genome Surveillance Programme (GENESCOV2)	INSACOG and GENESCOV2 at CSIR Institute of Genomics and Integrative Biology	INSACOG-IGIB et al
hCoV-19/Guyana/GPR0359870/2021	EPI_ISL_6342925		National Public Health Reference Laboratory, Ministry of Health,	Genomics and Proteomics Departament, Gorgas Memorial Institute For Health Studies	Claudia Gonzalez et al
hCoV-19/Rwanda/NRLNAT4145/2021	EPI_ISL_3012181		Nucleic Acid Testing, National Reference Laboratory	GIGA Medical Genomics	Yvan Butera et al
hCoV-19/USA/NY-NYGC-4213-VTM1-PIFJ389/2021	EPI_ISL_5858162		Weill Cornell Medicine	New York Genome Center	Michael Zody et al
hCoV-19/Turkey/HSGM-C5255/2021	EPI_ISL_3549315		Ministry of Health Turkey	Ministry of Health Turkey	Fatma Bayrakdar et al B
hCoV-19/Jordan/Biolab0365/2021	EPI_ISL_7138264		Biolab Diagnostic Laboratories	Biolab Diagnostic Laboratories	Issa Abu-Dayyeh et al
hCoV-19/Afghanistan/2870x0135_23816/2021	EPI_ISL_4572791		Afghanistan	WRAIR	Irina Maljkovic Berry et al
hCoV-19/Australia/SA0731/2021	EPI_ISL_2462365		SA Pathology	SA Pathology	Caitlin Selway et al
hCoV-19/USA/NV-CDC-QDX26215289/2021	EPI_ISL_2874916	MZ535964.1	Quest Diagnostics Incorporated	Centers for Disease Control and Prevention Division of Viral Diseases, Pathogen Discovery	Dakota Howard et al
hCoV-19/UnitedArabEmirates/AZ-USAFSAM-S4342/2021	EPI_ISL_3940080		US Air Force School of Aerospace Medicine	US Air Force School of Aerospace Medicine	Anthony Fries et al
hCoV-19/UnitedArabEmirates/AZ-USAFSAM-S4353/2021	EPI_ISL_3940089		US Air Force School of Aerospace Medicine	US Air Force School of Aerospace Medicine	Anthony Fries et al
hCoV-19/UnitedArabEmirates/AZ-USAFSAM-S4351/2021	EPI_ISL_3940087		US Air Force School of Aerospace Medicine	US Air Force School of Aerospace Medicine	Anthony Fries et al
hCoV-19/Nepal/EPN-T0031/2021	EPI_ISL_9970429		Sukraraj Tropical and Infectious Disease Hospital	Center for Molecular Dynamics Nepal	Epidemic Intelligence Team et al
hCoV-19/USA/AZ-CDC-STM-000705341/2021	EPI_ISL_6485124	OL523091.1	Helix	Centers for Disease Control and Prevention Division of Viral Diseases, Pathogen Discovery	Dakota Howard et al
hCoV-19/Curacao/CW-RIVM-43170/2021	EPI_ISL_3056793		Dutch COVID-19 response team	National Institute for Public Health and the Environment (RIVM)	Adam Meijer et al
hCoV-19/Kenya/SS8174/2021	EPI_ISL_12700341	ON603175.1	Aga Khan University Hospital	KEMRI-Wellcome Trust Research Programme,Kilifi	Githinji G. et al
hCoV-19/Kenya/ILRI_COVC24193/2021	EPI_ISL_4251977		International Livestock Research Institute	International Livestock Research Institute	Samuel O. Oyola et al
hCoV-19/Kenya/SS3394/2021	EPI_ISL_5942972		Mbagathi Hospital	KEMRI-Wellcome Trust Research Programme,Kilifi	Githinji G. et al
hCoV-19/Angola/CERI-KRISP-K027362/2021	EPI_ISL_6511799		Instituto Nacional de Investigação em Saúde	CERI, Centre for Epidemic Response and Innvoation, Stellenbosch University and KRISP, KZN Research Innovation and Sequencing Platform, UKZN.	Morais J et al
hCoV-19/Albania/un-ChVir25862_03/2021	EPI_ISL_3123559		Unit of laboratory surveillance of viral emergent disease Control of Communicable Diseases Departament National Institute of Public Health Albania	Charité Universitätsmedizin Berlin, Institut für Virologie	Victor M Corman et al
hCoV-19/Kosovo/ChVir25780_24/2021	EPI_ISL_2833665		Department of Microbiology, National Institute for Public Health of Kosova	Charité Universitätsmedizin Berlin, Institut für Virologie	Victor M Corman et al
hCoV-19/Yunnan/YN-01/2021	EPI_ISL_2723562		Department of Acute Infectious Diseases Control and Prevention, Yunnan Provincial Center for Disease Control and Prevention	Department of Acute Infectious Diseases Control and Prevention, Yunnan Provincial Center for Disease Control and Prevention	Meiling Zhang et al
hCoV-19/Yunnan/RLD87/2021	EPI_ISL_13008867		Department of Acute Infectious Diseases Control and Prevention, Yunnan Provincial Center for Disease Control and Prevention	Department of Acute Infectious Diseases Control and Prevention, Yunnan Provincial Center for Disease Control and Prevention	Meiling Zhang et al
hCoV-19/Mongolia/UB-372927/2021	EPI_ISL_11891935		National Center for Communicable Diseases (NCCD) National Influenza Center	National Center for Communicable Diseases (NCCD) National Influenza Center	Naranzul Tsedenbal et al
hCoV-19/Mongolia/10011710/2021	EPI_ISL_8547323	OM190667.1	Biotechnology Core Facility Branch, Centers for Disease Control and Prevention	Centers for Disease Control and Prevention Division of Viral Diseases, Pathogen Discovery	Anir Enkhbat et al
hCoV-19/Mongolia/UB-373637/2021	EPI_ISL_11891931		National Center for Communicable Diseases (NCCD) National Influenza Center	National Center for Communicable Diseases (NCCD) National Influenza Center	Naranzul Tsedenbal et al
hCoV-19/Mongolia/10011793/2021	EPI_ISL_10899759	OM961281.1	Biotechnology Core Facility Branch, Centers for Disease Control and Prevention	Centers for Disease Control and Prevention Division of Viral Diseases, Pathogen Discovery	Anir Enkhbat et al
hCoV-19/Rwanda/NRLNAT4167/2021	EPI_ISL_3012202		Nucleic Acid Testing, National Reference Laboratory	GIGA Medical Genomics	Yvan Butera et al
hCoV-19/Lebanon/LAU-CVD-44/2021	EPI_ISL_3062345		Laboratory of Molecular Biology and Cancer Immunology, Faculty of Sciences, Lebanese University	Microbial Pathogenomics Lab - LAU	Sima tokajian et al
hCoV-19/Cameroon/CAM-295/2021	EPI_ISL_10022291		Laboratoire National de Santé Publique du Cameroun	Pathogen Genomics Lab, National Institute for Biomedical Research (INRB)	Placide Mbala-Kingebeni et al A
hCoV-19/Malawi/CERI-KRISP-K020860/2021	EPI_ISL_3663616		National HIV Reference Laboratory, Ministry of Health, Public Health Institute of Malawi	KRISP, KZn Research Innovation and Sequencing Platform	Mvula B et al
hCoV-19/Guinea/LFHVG-G0410/2021	EPI_ISL_9569763		Laboratoire des Fievres Hemorragiques Virales en Guinee, LFHVG	Laboratoire des Fievres Hemorragiques Virales en Guinee, LFHVG, and the Bernhard Nocht Institute for Tropical Medicine, BNITM	N’Faly Magassouba et al	N’Faly Magassouba et al	1. Academic Center for Pathomorphological and Genetic-Molecular Diagnostics ltd, Bialystok, Poland 2. National Institute of Public Health - National Institute of Hygiene, Warsaw, Poland	Radosław Charkiewicz et al
					hCoV-19/SierraLeone/CPHRL-114/2021 EPI_ISL_4755991 China P3 Laboratory Central Public Health Reference Laboratory Allan K.O. Campbell et al	hCoV-19/USA/WI-WSLH-216429/2021 EPI_ISL_3556513 Wisconsin State Laboratory of Hygiene Communicable Disease Division Wisconsin State Laboratory of Hygiene Communicable Disease Division Abigail C. Shockey et al
					hCoV-19/Myanmar/DSMRC037/2021 EPI_ISL_5429011 DSMRC DSMRC Khine Zaw Oo et al	hCoV-19/Liberia/LIB-0045/2021 EPI_ISL_3547680 National Public Health Institute of Liberia Reference Lab Center for Infection and Immunity, Columbia University Bode Shobayo et al
					hCoV-19/Shaanxi/IVDC-579/2022 EPI_ISL_11905844 Shanxi Center for Disease Control and Prevention National Institute for Viral Disease Control and Prevention, China CDC Binzhi Ren et al	hCoV-19/Nepal/S-55/2021 EPI_ISL_2674084 National Public Health Laboratory/Trishuli Hospital COVID 19 PCR Lab National Public Health Laboratory/CSIR-Institute of Genomics and Integrative Biology National Public Health Laboratory Team /Trishuli Hospital COVID 19 PCR Lab Team et al
					hCoV-19/Cambodia/02-2105260551/2021 EPI_ISL_2406460 Battambang Provincial Laboratory Virology Unit, Institut Pasteur du Cambodge Cecile Troupin et al	hCoV-19/Nicaragua/MAN-109426/2021 EPI_ISL_9159648 CNDR MSHS Pathogen Surveillance Program Aubree Gordon et al
					hCoV-19/Australia/WA778/2021 EPI_ISL_3693291 PathWest Laboratory Medicine WA PathWest Laboratory Medicine WA Microbial Surveillance Unit PathWest Laboratory Medicine WA Microbial Surveillance Unit et al	hCoV-19/USA/DE-DHSS-B1125351/2021 EPI_ISL_5622088 DPHL Delaware Public Health Lab Rebecca Savage et al
					hCoV-19/Cambodia/726286/2021 EPI_ISL_3570898 Virology Unit, Institut Pasteur du Cambodge Virology Unit, Institut Pasteur du Cambodge Leakhena Pum et al	hCoV-19/NorthernMarianaIslands/MP-CDC-2-4813561/2021 EPI_ISL_3947115 OK045744.1 Commonwealth Healthcare Center Centers for Disease Control and Prevention Division of Viral Diseases, Pathogen Discovery Mili Sheth et al
					hCoV-19/Cambodia/22-2107120602/2021 EPI_ISL_3045565 Oddar Meanchey Rapid Response Team Virology Unit, Institut Pasteur du Cambodge Leakhena Pum et al	hCoV-19/Qatar/QA.QU.20.7.H12/2021 EPI_ISL_7166948 Ministry of Public Health / Hamad Medical Corporation Biomedical Research Center (BRC), Qatar University / Qatar Genome Project (QGP) BRC: Heba A. Al-Khatib et al
					hCoV-19/Philippines/PH-PGC-74902/2021 EPI_ISL_5556815 Democrito O. Plaza Memorial Hospital Philippine Genome Center Cynthia P. Saloma et al	hCoV-19/Qatar/QA.QU.18.27.A8/2021 EPI_ISL_5852591 Ministry of Public Health / Hamad Medical Corporation Biomedical Research Center (BRC), Qatar University / Qatar Genome Project (QGP) BRC: Fatiha M. Benslimane et al
					hCoV-19/Australia/SA0699/2021 EPI_ISL_2462343 SA Pathology SA Pathology Caitlin Selway et al	hCoV-19/Bahrain/970312498/2021 EPI_ISL_1660459 MW965774.1 Communicable Disease Laboratory, Public Health Directorate Communicable Disease Laboratory, Public Health Directorate Alwasti et al
					hCoV-19/Uzbekistan/Tashkent-CGB-38/2021 EPI_ISL_3668632 MZ892624.1 Private clinic of Biogen Med, Tashkent, Uzbekistan Center of Genomics and bioinformatics, Bioinformatics laboratory Mirzakamol S Ayubov et al	hCoV-19/Jordan/PHBC16/2021 EPI_ISL_6698791 Princess Haya Biotechnology Center/ JABER BORDER Princess Haya Biotechnology Center Saied Jaradat et al
					hCoV-19/Uganda/MRC-UVRI-DH51/2021 EPI_ISL_8307329 MRC/UVRI & LSHTM Uganda Research Unit, Uganda Virus Research Institute MRC/UVRI & LSHTM Uganda Research Unit, Uganda Virus Research Institute Deogratius Ssemwanga et al	hCoV-19/Bahrain/342377165/2021 EPI_ISL_3568653 MZ665022.1 Communicable Disease Laboratory, Public Health Directorate Communicable Disease Laboratory, Public Health Directorate Alwasti et al
					hCoV-19/Slovenia/17-009523-CE/2021 EPI_ISL_8855455 National Laboratory for Health, Environment and Food, OMM, Celje NLZOH (National Laboratory for Health, Environment and Food) / CISLD (Clinical Institute of Special Laboratory Diagnostics), University Children's Hospital, University Medical Center Ljubljana Sandra Janezic et al	hCoV-19/Bahrain/21921624331/2021 EPI_ISL_5032843 OK376377.1 Communicable Disease Laboratory, Public Health Directorate Communicable Disease Laboratory, Public Health Directorate Alwasti et al
					hCoV-19/PapuaNewGuinea/PNG6443/2021 EPI_ISL_7799326 Central Public Health Laboratory Microbiological Diagnostic Unit - Public Health Laboratory (MDU-PHL) Kumbu et al	hCoV-19/Bahrain/342312273/2021 EPI_ISL_3462176 MZ620621.1 Communicable Disease Laboratory, Public Health Directorate Communicable Disease Laboratory, Public Health Directorate Alwasti et al
					hCoV-19/NewZealand/21CV0234/2021 EPI_ISL_3164104 Wellington SCL (WN) Institute of Environmental Science and Research (ESR) Xiaoyun Ren et al	hCoV-19/Italy/ABR-IZSGC-315206/2021 EPI_ISL_6883263 PO AVEZZANO - U.O.C. Laboratorio Analisi Istituto Zooprofilattico Sperimentale dell’Abruzzo e Molise “G. Caporale” Lorusso A et al
					hCoV-19/Brunei/14393/2021 EPI_ISL_8119581 National Virology Reference Laboratory Microbial Genomic Services Zainun Zaini et al	hCoV-19/SierraLeone/CPHRL-22/2021 EPI_ISL_4635451 Connaught Hospital Laboratory Central Public Health Reference Laboratory Doris Harding et al
					hCoV-19/Brunei/15319/2021 EPI_ISL_8583257 National Virology Reference Laboratory Microbial Genomic Services Zainun Zaini et al	hCoV-19/BurkinaFaso/CHUSS_10341/2021 EPI_ISL_8207293 Laboratoire de Microbiologie CHU Souro Sanou Laboratoire de Microbiologie CHU Souro Sanou Yacouba Sawadogo et al
					hCoV-19/Brunei/33/2021 EPI_ISL_3681519 National Virology Reference Laboratory National Public Health Laboratory, National Centre for Infectious Diseases Katherine Ching et al	hCoV-19/CotedIvoire/COV-BKE8516-bc86/2021 EPI_ISL_8178288 Molecular diagnostic unit for viral haemorrhagic fevers and emerging viruses, Bouaké CHU Laboratory Molecular diagnostic unit for viral haemorrhagic fevers and emerging viruses, Bouaké CHU Laboratory Chantal Akoua-Koffi et al
					hCoV-19/Brunei/13106/2021 EPI_ISL_7369681 National Virology Reference Laboratory Microbial Genomic Services Zainun Zaini et al	hCoV-19/USA/KY-CDC-LC0169685/2021 EPI_ISL_3686356 MZ942980.1 Laboratory Corporation of America Centers for Disease Control and Prevention Division of Viral Diseases, Pathogen Discovery Dakota Howard et al
					hCoV-19/Brunei/15082/2021 EPI_ISL_8172222 National Virology Reference Laboratory Microbial Genomic Services Zainun Zaini et al	hCoV-19/Mexico/MEX-INMEGEN-30-279/2021 EPI_ISL_8614327 SALUD DIGNA Instituto Nacional de Medicina Genomica Cedro-Tanda A et al
					hCoV-19/Brunei/13162/2021 EPI_ISL_7369601 National Virology Reference Laboratory Microbial Genomic Services Zainun Zaini et al	hCoV-19/Mexico/JAL-InDRE_FB23225_S5421/2021 EPI_ISL_3459969 LESP Jalisco Instituto de Diagnostico y Referencia Epidemiologicos (INDRE) Claudia Wong-Arambula et al
					hCoV-19/Yunnan/YN-46/2021 EPI_ISL_2896230 Department of Acute Infectious Diseases Control and Prevention, Yunnan Provincial Center for Disease Control and Prevention Department of Acute Infectious Diseases Control and Prevention, Yunnan Provincial Center for Disease Control and Prevention Meiling Zhang et al	hCoV-19/Mexico/ZAC_LANGEBIO_IMSS_2629/2021 EPI_ISL_4550269 ON487552.1 Unidad de Investigacion Biomedica de Zacatecas (UIBZ) Unidad de Genomica Avanzada Consorcio Mexicano de Vigilancia Genomica (CoViGen-Mex). Authors (in alphabetical order): Julio Elias Alvarado-Yaah et al
					hCoV-19/Canada/NL-NML-89516/2021 EPI_ISL_4061030 NL-Dr. Leonard A. Miller Centre for Health Services Newfoundland and Labrador - Eastern Health Anna Majer et al	hCoV-19/Mexico/DUR_InDRE_FB44110_S7995/2021 EPI_ISL_5428397 LESP Durango Instituto de Diagnostico y Referencia Epidemiologicos (INDRE) Claudia Wong-Arambula et al
					hCoV-19/Belize/CML-156/2021 EPI_ISL_5887243 Central Medical Laboratory Baylor College of Medicine Alexander Kneubehl et al	hCoV-19/USA/LA-EVTL6278/2021 EPI_ISL_4727791 Willis-Knighton Medical Center Hospital Laboratory LSUHS Emerging Viral Threat Laboratory Lorie M. Atkins et al
					hCoV-19/Belize/CML-150/2021 EPI_ISL_5887237 Central Medical Laboratory Baylor College of Medicine Alexander Kneubehl et al	hCoV-19/Mexico/SON_IBT_IMSS_5375/2021 EPI_ISL_9153485 Centro de Investigación Biomédica de Occidente (CIBO) Instituto de Biotecnología de la UNAM Consorcio Mexicano de Vigilancia Genómica (CoViGen-Mex). Authors (in alphabetical order): Julio Elias Alvarado-Yaah et al
					hCoV-19/Fujian/2021BD-VIR-SPE-0414/2021 EPI_ISL_2965604 Fujian Center for Disease Control and Prevention Fujian Center for Disease Control and Prevention Lin Qi et al	hCoV-19/Mexico/GRO-INMEGEN-33-107/2021 EPI_ISL_5846106 Salud Digna Instituto Nacional de Medicina Genomica Cedro-Tanda A et al
					hCoV-19/Gambia/133001/2021 EPI_ISL_6471616 MRCG at LSHTM Genomics lab MRCG at LSHTM Genomics lab Abdul Karim sesay et al	hCoV-19/Mexico/TAB_InDRE_FB25863_S6386/2021 EPI_ISL_4199437 LESP Tabasco Instituto de Diagnostico y Referencia Epidemiologicos (INDRE) Claudia Wong-Arambula et al
					hCoV-19/Gambia/13593/2021 EPI_ISL_6471596 MRCG at LSHTM Genomics lab MRCG at LSHTM Genomics lab Abdul Karim sesay et al	hCoV-19/Mexico/ROO-INMEGEN-19-177/2021 EPI_ISL_3277698 Salud Digna Instituto Nacional de Medicina Genomica Cedro-Tanda A et al
					hCoV-19/Gambia/46728/2021 EPI_ISL_3150942 MRCG at LSHTM Genomics lab MRCG at LSHTM Genomics lab Abdul Karim sesay et al	hCoV-19/Mexico/BCS-InDRE_FB20054_S4954/2021 EPI_ISL_3265450 LESP Baja California Sur Instituto de Diagnostico y Referencia Epidemiologicos (INDRE) Claudia Wong-Arambula et al
					hCoV-19/Gambia/36175/2021 EPI_ISL_2820697 MRCG at LSHTM Genomics lab MRCG at LSHTM Genomics lab Abdul Karim sesay et al	hCoV-19/Aruba/AW-RIVM-50398/2021 EPI_ISL_3731782 Dutch COVID-19 response team National Institute for Public Health and the Environment (RIVM) Adam Meijer et al
					hCoV-19/Kuwait/Jaber2120269477/2021 EPI_ISL_3087597 Jaber Quarantine Station Virology Lab, Jaber Al Ahmad Hospital Dr. Zahrah Buhamad et al	hCoV-19/Panama/M103323-GMI/2021 EPI_ISL_11854529 Gorgas Memorial Institute of Health Studies Gorgas Memorial Institute of Health Studies Claudia Gonzalez et al
					hCoV-19/Kuwait/Jaber2120282017/2021 EPI_ISL_2958693 Jaber Al Ahmad Hospital Virology Lab, Jaber Al Ahmad Hospital Dr. Zahrah Buhamad et al	hCoV-19/SriLanka/aicbu1917/2021 EPI_ISL_5494841 Allergy, Immunology and Cell Biology Unit (AICBU) Allergy, Immunology and Cell Biology Unit (AICBU) Chandima Jeewandara et al B
					hCoV-19/SaudiArabia/KFSHRC_011S/2021 EPI_ISL_6595152 Molecular Virology section, department of infection & immunity, KFSHRC Molecular Virology section, department of infection & immunity, KFSHRC Fatimah S. Alhamlan et al	hCoV-19/Philippines/PH-PGC-66708/2021 EPI_ISL_5544125 Philippine National Police Crime Laboratory (PNP Crime Lab.) Philippine Genome Center Cynthia P. Saloma et al
					hCoV-19/Kuwait/KCCC-1378-3568734/2021 EPI_ISL_2984236 Jahra Hospital Kuwait Cancer Control Center Shakir Bahzad et al	hCoV-19/Philippines/PH-RITM-622/2021 EPI_ISL_9177543 RESEARCH INSTITUTE FOR TROPICAL MEDICINE Research Institute for Tropical Medicine Francisco Gerardo M. Polotan et al
					hCoV-19/Peru/LAM-INS-10591/2021 EPI_ISL_7846256 Laboratorio de Referencia Nacional de Virus Respiratorios. Centro Nacional de Salud Publica. Instituto Nacional de Salud Peru. Laboratorio de Referencia Nacional de Virus Respiratorios. Centro Nacional de Salud Publica. Instituto Nacional de Salud Peru. Carlos Padilla Rojas et al	hCoV-19/Panama/GMI-PAM90849/2021 EPI_ISL_11695810 Gorgas Memorial Institute of Health Studies Gorgas Memorial Institute of Health Studies Claudia Gonzalez et al
					hCoV-19/Australia/NSW4613/2021 EPI_ISL_1911189 Area of Virology, Serology and Virology Division (SAViD), New South Wales Health Pathology Randwick Virology Research Laboratory; Area of Virology, Serology and Virology Division (SAViD), New South Wales Health Pathology Randwick Foster et al	hCoV-19/Vietnam/DN2021-118/2021 EPI_ISL_9003840 CDC Da Nang, Vietnam Department of Microbiology and Immunology, Pasteur Institute in Nha Trang Trinh Hoang Long et al
					hCoV-19/SouthKorea/KDCA24318/2021 EPI_ISL_8403299 Division of Emerging Infectious Diseases, Bureau of Infectious Diseases Diagnosis Control, Korea Disease Control and Prevention Agency Division of Emerging Infectious Diseases, Bureau of Infectious Diseases Diagnosis Control, Korea Disease Control and Prevention Agency Jeong-Ah Kim et al	hCoV-19/Vietnam/BT2021-03/2021 EPI_ISL_9170836 CDC Bình Thuận, Vietnam Department of Microbiology and Immunology, Pasteur Institute in Nha Trang Trinh Hoang Long et al
					hCoV-19/SouthKorea/KDCA14004/2021 EPI_ISL_5634627 Division of Emerging Infectious Diseases, Bureau of Infectious Diseases Diagnosis Control, Korea Disease Control and Prevention Agency Division of Emerging Infectious Diseases, Bureau of Infectious Diseases Diagnosis Control, Korea Disease Control and Prevention Agency Ae Kyung Park et al	hCoV-19/Vietnam/HCMC_b03.01_05.05/2021 EPI_ISL_5857115 Vietnamese-German Center for Medical Research (VG-CARE), Vietnamese Military Medical University, Hanoi, Ho-Chi-Minh-City Vietnamese-German Center for Medical Research, VG-CARE Pham Xuan Huy et al
					hCoV-19/SouthKorea/KDCA18358/2021 EPI_ISL_7692396 Division of Emerging Infectious Diseases, Bureau of Infectious Diseases Diagnosis Control, Korea Disease Control and Prevention Agency Division of Emerging Infectious Diseases, Bureau of Infectious Diseases Diagnosis Control, Korea Disease Control and Prevention Agency Ae Kyung Park et al	hCoV-19/India/GA-CDFD-C55008/2021 EPI_ISL_3242378 Goa Medical College CDFD Murali Bashyam et al
					hCoV-19/SouthKorea/KDCA18349/2021 EPI_ISL_7692387 Division of Emerging Infectious Diseases, Bureau of Infectious Diseases Diagnosis Control, Korea Disease Control and Prevention Agency Division of Emerging Infectious Diseases, Bureau of Infectious Diseases Diagnosis Control, Korea Disease Control and Prevention Agency Ae Kyung Park et al	hCoV-19/Qatar/QA.QU_18.18.D12/2021 EPI_ISL_2843199 Ministry of Public Health / Hamad Medical Corporation Biomedical Research Center (BRC), Qatar University / Qatar Genome Project (QGP) BRC: Fatiha M. Benslimane et al
					hCoV-19/SouthKorea/KDCA27993/2022 EPI_ISL_9792577 Division of Emerging Infectious Diseases, Bureau of Infectious Diseases Diagnosis Control, Korea Disease Control and Prevention Agency Division of Emerging Infectious Diseases, Bureau of Infectious Diseases Diagnosis Control, Korea Disease Control and Prevention Agency Jeong-Ah Kim et al	hCoV-19/Shenzhen/IVDC-06-14/2021 EPI_ISL_2931272 Shenzhen Center for Disease Control and Prevention National Institute for Viral Disease Control and Prevention, China CDC Long Chen et al
					hCoV-19/Canada/NL-NML-162700/2021 EPI_ISL_4493196 NL-Dr. Leonard A. Miller Centre for Health Services National Microbiology Laboratory (NML) Anna Majer et al	hCoV-19/SouthAfrica/NICD-N18513/2021 EPI_ISL_6202791 KIMBERLEY LABORATORY National Institute for Communicable Diseases of the National Health Laboratory Service Amoako DG et al
					hCoV-19/Canada/SK-NML-216182/2021 EPI_ISL_6074108 SK-Roy Romanow Provincial Laboratory National Microbiology Laboratory (NML) Anna Majer et al	hCoV-19/Germany/HB-RKI-I-183545/2021 EPI_ISL_2761999 Sonic - MVZ Medizinisches Labor Bremen GmbH Robert Koch Institute ?
					hCoV-19/Canada/NL-PHML-216823/2021 EPI_ISL_5596380 NL-Dr. Leonard A. Miller Centre for Health Services Newfoundland and Labrador - Eastern Health Anna Majer et al	hCoV-19/Zimbabwe/CERI-KRISP-K021541/2021 EPI_ISL_3730400 National Microbiology Reference Laboratory, Ministry of Health, Harare, Zimbabwe CERI, Centre for Epidemic Response and Innvoation, Stellenbosch University and KRISP, KZN Research Innovation and Sequencing Platform, UKZN. Air Comodor Dr J. Chimedza et al
					hCoV-19/Canada/NL-PHML-242463/2021 EPI_ISL_6795590 NL-Dr. Leonard A. Miller Centre for Health Services Newfoundland and Labrador - Eastern Health Anna Majer et al	hCoV-19/Italy/CAM-TIGEM-IZSM-COLLI-17744/2021 EPI_ISL_3092350 Cotugno TIGEM Antonio Grimaldi Patrizia Annunziata Francesco Panariello Biancamaria Pierri Claudia Tiberio Teresa Giuliano Valentina Bouche Chiara Colantuono Maria Concetta Cuomo Denise Di Concilio Lucio Di Filippo Anna Manfredi Marcello Salvi Antonio Limone Luigi Atripaldi Pellegrino Cerino Andrea Ballabio Davide Cacchiarelli et al
					hCoV-19/Malaysia/A151/2021 EPI_ISL_7087650 HRPB, Ipoh Department of Medical Microbiology, Faculty of Medicine, University of Malaya; University of Malaya Medical Centre Omar Khalilur Rahman et al	hCoV-19/Iceland/7596/2021 EPI_ISL_3926564 The National University Hospital of Iceland deCODE genetics Daniel F Gudbjartsson et al B
					hCoV-19/Indonesia/KR-NIHRD-WGS134362/2021 EPI_ISL_8131179 BTKLPP Kelas I Batam National Institute of Health Research and Development Hartanti Dian Ikawati et al	hCoV-19/Malta/MDxMDH608/2021 EPI_ISL_7345817 Molecular Diagnostics Pathology Department Mater Dei Hospital Malta Molecular Diagnostics Pathology Department Mater Dei Hospital Malta G Zahra et al
					hCoV-19/Malaysia/C19UMB624/2021 EPI_ISL_6773821 PKD TANGKAK UKM Medical Molecular Biology Institute (UMBI) Mira Farzana binti Mohamad Mokhtar et al	hCoV-19/Montenegro/CO-00421_MNE000_2736672102/2021 EPI_ISL_4578352 Laboratory for Molecular Diagnostics, IPHMN Eurofins Genomics Europe Sequencing GmbH Danijela Vujošević et al
					hCoV-19/Malaysia/TIDREC-NSC495/2021 EPI_ISL_8170504 HRPB, IPOH Tropical Infectious Diseases Research & Education Centre (TIDREC), Universiti Malaya Kim-Kee Tan et al	hCoV-19/Curacao/CW-RIVM-51160/2021 EPI_ISL_3732440 Dutch COVID-19 response team National Institute for Public Health and the Environment (RIVM) Adam Meijer et al
					hCoV-19/Albania/un-ChVir25862_15/2021 EPI_ISL_3123565 Unit of laboratory surveillance of viral emergent disease Control of Communicable Diseases Departament National Institute of Public Health Albania Charité Universitätsmedizin Berlin, Institut für Virologie Victor M Corman et al	hCoV-19/Bonaire/BQ-RIVM-60387/2021 EPI_ISL_4839103 Dutch COVID-19 response team National Institute for Public Health and the Environment (RIVM) Adam Meijer et al
					hCoV-19/USA/AZ-CDC-QDX25539827/2021 EPI_ISL_2599666 MZ410070.1 Quest Diagnostics Incorporated Centers for Disease Control and Prevention Division of Viral Diseases, Pathogen Discovery Dakota Howard et al	hCoV-19/Bonaire/BQ-RIVM-65079/2021 EPI_ISL_5821857 Dutch COVID-19 response team National Institute for Public Health and the Environment (RIVM) Adam Meijer et al
					hCoV-19/SouthAfrica/NHLS-UCT-GS-C488/2021 EPI_ISL_12713208 Groote Schuur Hospital wc GSH NHLS/UCT Arash Iranzadeh et al	hCoV-19/Sweden/5893976315/2021 EPI_ISL_3156892 Swedish national genomic surveillance program of SARS-CoV-2 The Public Health Agency of Sweden Maximilian Riess et al
					hCoV-19/NewZealand/21MV0602/2021 EPI_ISL_3164090 LabPLUS Institute of Environmental Science and Research (ESR) Rachel Boyle et al	hCoV-19/Belgium/SJ4517891/2021 EPI_ISL_6841915 AZ St.Jan Brugge-Oostende AZ St.Jan Brugge-Oostende Marijke Reynders et al
					hCoV-19/Liberia/LIB-0076/2021 EPI_ISL_3547687 National Public Health Institute of Liberia Reference Lab Center for Infection and Immunity, Columbia University Bode Shobayo et al	hCoV-19/Belgium/rega-12871/2021 EPI_ISL_5424058 KU Leuven, Rega Institute, Clinical and Epidemiological Virology KU Leuven, Rega Institute, Clinical and Epidemiological Virology Tony Wawina-Bokalanga et al
					hCoV-19/Liberia/LIB-0094/2021 EPI_ISL_3547691 National Public Health Institute of Liberia Reference Lab Center for Infection and Immunity, Columbia University Bode Shobayo et al	hCoV-19/Curacao/CW-RIVM-76471/2021 EPI_ISL_8015591 Dutch COVID-19 response team National Institute for Public Health and the Environment (RIVM) Adam Meijer et al
					hCoV-19/Guinea/LFHVG-G0414/2021 EPI_ISL_9569754 Laboratoire des Fievres Hemorragiques Virales en Guinee, LFHVG Laboratoire des Fievres Hemorragiques Virales en Guinee, LFHVG, and the Bernhard Nocht Institute for Tropical Medicine, BNITM"	hCoV-19/Colombia/VAC-UV-29092/2021 EPI_ISL_8055970 Universidad del Valle, LDAB-Laboratorio de Diagnostico de Agentes Biologicos Universidad del Valle Diana López-Alvarez et al
						hCoV-19/SaintBarthelemy/IPP36164/2021 EPI_ISL_6886600 Outre Mer National Reference Center for Viruses of Respiratory Infections, Institut Pasteur, Paris Marion Barbet et al A
						hCoV-19/Curacao/CW-RIVM-50205/2021 EPI_ISL_3390697 Dutch COVID-19 response team National Institute for Public Health and the Environment (RIVM) Adam Meijer et al
						hCoV-19/Estonia/16167546/2021 EPI_ISL_5460734 Synlab Eesti OÜ 1. Laboratory of Communicable Diseases (Estonia); 2. Eurofins Genomics Europe Sequencing GmbH Liidia Dotsenko et al.
						hCoV-19/Burundi/UG840/2021 EPI_ISL_4949165 National Institute of Public Health Burundi, WHO Burundi, ASLM Burundi, MRC/UVRI & LSHTM Uganda Research Unit MRC/UVRI & LSHTM Uganda Research Unit, National Institute of Public Health Burundi, WHO Burundi, ASLM Burundi Jerome Nkurunziza et al
						hCoV-19/Ethiopia/CERI-KRISP-K025799/2021 EPI_ISL_5425661 Addis Ababa University CERI, Centre for Epidemic Response and Innvoation, Stellenbosch University and KRISP, KZN Research Innovation and Sequencing Platform, UKZN. Abay Sisay et al
						hCoV-19/Canada/NB-NML-109899/2021 EPI_ISL_4025906 NB-Hôpital Georges L. Dumont New Brunswick - Vitalité Health Network Chacko S. et al
						hCoV-19/Pakistan/IDRL-AKU-KHI-202580-S10/2021 EPI_ISL_4183261 Clinical Lab, Aga Khan University Hospital Infectious Diseases Research Laboratory, Department of Pediatrics and Child Health Furqan Kabir et al
						hCoV-19/Pakistan/AKU-MAY-RUN-MIN-19/2021 EPI_ISL_12954847 Department of Pathology and Laboratory Medicine, AKUH Laboratories, Karachi, Pakistan Department of Pathology and Laboratory Medicine, AKUH Laboratories, Karachi, Pakistan F. Kirimi et al
						hCoV-19/Armenia/IMB15-16/2021 EPI_ISL_9018804 National Center of Disease Control and Prevention of the Republic of Armenia, Davidyants Laboratories, Yerevan, Armenia Institute of Molecular Biology NAS RA, Republic of Armenia, Department of Bioengineering, BioinformaticsInstitute and Molecular Biology IBMPh RAU, Republic of Armenia Arsen Arakelyan et al
						hCoV-19/Gabon/7085/2021 EPI_ISL_8886385 OM732195.1 Centre Interdisciplinaire de Recherches Médicales de Franceville (CIRMF) Institut Hospitalo-Universitaire - Méditerranée Infection Sonia Etenna Lekana-Douki et al
						hCoV-19/Guinea/IPG-24432/2021 EPI_ISL_10312006 Institut Pasteur de Guinée Institut Pasteur de Guinée Solène Grayo et al
						hCoV-19/Gabon/CERMEL-JJ0408/2021 EPI_ISL_5031206 Centre de Recherches Médicales de Lambaréné Centre de Recherches Médicales de Lambaréné Sam O'neilla Oye Bingono et al
						hCoV-19/Luxembourg/LNS8730914/2021 EPI_ISL_5391950 BioneXt Lab Laboratoire national de sante, Microbiology, Microbial Genomics Platform Anke Wienecke-Baldacchino et al
						hCoV-19/Mauritania/N033859/2021 EPI_ISL_11033240 INRSP - Mauritania INRSP - Mauritania Sidi mohamed Ahmed et al
						hCoV-19/Mauritania/N043313/2021 EPI_ISL_11033243 INRSP - Mauritania INRSP - Mauritania Sidi mohamed Ahmed et al
						hCoV-19/Gambia/82622/2021 EPI_ISL_8417953 MRCG at LSHTM Genomics lab MRCG at LSHTM Genomics lab Abdul Karim sesay et al
						hCoV-19/Gambia/70792/2021 EPI_ISL_11587684 MRCG at LSHTM Genomics lab MRCG at LSHTM Genomics lab Abdul Karim sesay et al
						hCoV-19/Senegal/500199/2021 EPI_ISL_8527091 Institut Pasteur de Dakar Institut Pasteur de Dakar Diallo Amadou et al
						hCoV-19/CaboVerde/Maio-36161/2021 EPI_ISL_8351138 Virology Laboratory of Praia Institut Pasteur de Dakar Sanders Kevin et al
						hCoV-19/CaboVerde/Maio-36169/2021 EPI_ISL_8351188 Virology Laboratory of Praia Institut Pasteur de Dakar Sanders Kevin et al
						hCoV-19/Mauritanie/396382/2021 EPI_ISL_12316589 INRSP-Mauritania INRSP-Mauritania Sidi mohamed Ahmed et al
						hCoV-19/Mauritanie/396993/2021 EPI_ISL_11380692 INRSP-Mauritania INRSP-Mauritania Sidi mohamed Ahmed et al
						hCoV-19/Taiwan/TSGH-63/2021 EPI_ISL_11147495 TSGH-CP molecular lab TSGH-CP molecular lab Cherng-Lih Perng et al
						hCoV-19/USA/WI-CDC-LC0269550/2021 EPI_ISL_4538364 OK308453.1 Laboratory Corporation of America Centers for Disease Control and Prevention Division of Viral Diseases, Pathogen Discovery Dakota Howard et al
						hCoV-19/Paraguay/233910/2021 EPI_ISL_6948416 Cyrlab Laboratorio Central de Salud Pública Sandra Gonzalez et al
						hCoV-19/Curacao/CW-RIVM-67183/2021 EPI_ISL_5968736 Dutch COVID-19 response team National Institute for Public Health and the Environment (RIVM) Adam Meijer et al
						hCoV-19/USA/KS-KHEL-7334/2021 EPI_ISL_6647638 Kansas Health and Environmental Lab Kansas Health and Environmental Lab Mike Grose et al
						hCoV-19/TrinidadandTobago/101200/2021 EPI_ISL_7648034 Trinidad Public Health Laboratory Carrington Lab, Department of Preclinical Sciences, Faculty of Medical Sciences, The University of the West Indies, St Augustine Campus Nikita S. D. Sahadeo et al
						hCoV-19/USA/GA-CDC-MMB11008223/2021 EPI_ISL_6256627 OL447196.1 Mako Medical Centers for Disease Control and Prevention Division of Viral Diseases, Pathogen Discovery Dakota Howard et al
						hCoV-19/USA/KS-CDC-LC0301107/2021 EPI_ISL_5078781 OK451398.1 Laboratory Corporation of America Centers for Disease Control and Prevention Division of Viral Diseases, Pathogen Discovery Dakota Howard et al
						hCoV-19/USA/AR-UMGC-21082/2021 EPI_ISL_6406745 OL515170.1 Arkansas Public Health Laboratory, Arkansas Department of Health University of Minnesota Genomics Center Daryl M. Gohl et al
						hCoV-19/Argentina/INEI108897/2021 EPI_ISL_5158655 Servicio Virosis Respiratorias-Departamento Virología-INEI Instituto Nacional Enfermedades Infecciosas C.G.Malbran Baumeister E. et al
						hCoV-19/SintMaarten/SX-RIVM-74604/2021 EPI_ISL_7786214 Dutch COVID-19 response team National Institute for Public Health and the Environment (RIVM) Adam Meijer et al
						hCoV-19/USA/WV-CDC-LC0426754/2021 EPI_ISL_8028995 OL995235.1 Laboratory Corporation of America Centers for Disease Control and Prevention Division of Viral Diseases, Pathogen Discovery Dakota Howard et al
						hCoV-19/USA/MD-IGS-112128400397A/2021 EPI_ISL_6204861 Maryland Genomics, Institute for Genome Sciences, University of Maryland School of Medicine Maryland Genomics, Institute for Genome Sciences, University of Maryland School of Medicine Tallon et al
						hCoV-19/USA/NJ-CDC-LC0308414/2021 EPI_ISL_5181813 OK522152.1 Laboratory Corporation of America Centers for Disease Control and Prevention Division of Viral Diseases, Pathogen Discovery Dakota Howard et al
						hCoV-19/USA/VA-CDC-ASC210400780/2021 EPI_ISL_7933775 OL923179.1 Aegis Sciences Corporation Centers for Disease Control and Prevention Division of Viral Diseases, Pathogen Discovery Dakota Howard et al
						hCoV-19/AntiguaandBarbuda/77147/2021 EPI_ISL_3642760 The Caribbean Public Health Agency Carrington Lab, Department of Preclinical Sciences, Faculty of Medical Sciences, The University of the West Indies, St Augustine Campus Nikita S. D. Sahadeo et al
						hCoV-19/USA/NM-UNM-NM2021160762/2021 EPI_ISL_4743844 New Mexico Department of Health Scientific Laboratory Center for Global Health, University of New Mexico Health Sciences Center Daryl Domman et al
						hCoV-19/USA/SD-CDC-ASC210233570/2021 EPI_ISL_3845945 OK025421.1 Aegis Sciences Corporation Centers for Disease Control and Prevention Division of Viral Diseases, Pathogen Discovery Dakota Howard et al
						hCoV-19/Canada/NS-NML-268326/2021 EPI_ISL_8725609 NS-QEII Health Sciences Centre National Microbiology Laboratory (NML) Anna Majer et al
						hCoV-19/USA/OH-ODH-SC2038998/2021 EPI_ISL_12717613 Ohio Department of Health Laboratory Ohio Department of Health Laboratory Samantha Sevilla et al
						hCoV-19/USA/IA-CDC-ASC210090120/2021 EPI_ISL_5577506 OK617718.1 Aegis Sciences Corporation Centers for Disease Control and Prevention Division of Viral Diseases, Pathogen Discovery Dakota Howard et al
						hCoV-19/USA/ID-IBL-756266/2021 EPI_ISL_7778277 Idaho Bureau of Laboratories Idaho Bureau of Laboratories R. Beukelman et al
						hCoV-19/USA/WY-WYPHL-21111021/2021 EPI_ISL_6860624 Wyoming Public Health Laboratory Wyoming Public Health Laboratory Jim Mildenberger et al
						hCoV-19/Mexico/BCN-INMEGEN-45-254/2021 EPI_ISL_8187013 Salud Digna Instituto Nacional de Medicina Genomica Cedro-Tanda A et al
						hCoV-19/Cyprus/ChVir-LB-210903-8472/2021 EPI_ISL_3948221 Labor Berlin Charité Vivantes GmbH / Institut für Virologie Charité Universitätsmedizin Berlin, Institut für Virologie/Labor Berlin Peter Menzel et al
						hCoV-19/Slovakia/UVZ_PL40_G2_19179/2021 EPI_ISL_5113924 Public Health Authority of the Slovak Republic Laboratory of Genomics and Bioinformatics, Comenius University Science Park Tatiana Sedláčková et al
						hCoV-19/Bulgaria/21BG-EU_007606_Pl71/2021 EPI_ISL_6115781 National Center of Infectious and Parasitic Diseases National Center of Infectious and Parasitic Diseases Alexiev et al
						hCoV-19/Norway/33385/2021 EPI_ISL_8888981 University Hospital of Northern Norway, Department for Microbiology and Infectious Disease Control Norwegian Institute of Public Health, Department of Virology Kathrine Stene-Johansen et al
						hCoV-19/Poland/WSSEGorzow-21S0309/2021 EPI_ISL_4111961 Labolatorium Biologi Molekularnej USK Wojewodzka Stacja Sanitarno-Epidemiologiczna w Gorzowie Wielkopolskim Elżbieta Justyńska et al
						hCoV-19/Netherlands/NH-RIVM-43386/2021 EPI_ISL_3057009 Dutch COVID-19 response team National Institute for Public Health and the Environment (RIVM) Adam Meijer et al
						hCoV-19/Aruba/AW-RIVM-53962/2021 EPI_ISL_3918686 Dutch COVID-19 response team National Institute for Public Health and the Environment (RIVM) Adam Meijer et al
						hCoV-19/Aruba/AW-RIVM-58351/2021 EPI_ISL_4543613 Dutch COVID-19 response team National Institute for Public Health and the Environment (RIVM) Adam Meijer et al
						hCoV-19/Ireland/KY-NVRL-M21IRL00226073/2021 EPI_ISL_7066209 National Virus Reference Laboratory National Virus Reference Laboratory Zoe Yandle et al
						hCoV-19/Austria/CeMM13139/2021 EPI_ISL_3123283 Austrian Agency for Health and Food Safety (AGES) Bergthaler laboratory, CeMM Research Center for Molecular Medicine of the Austrian Academy of Sciences Lukas Endler et al
						hCoV-19/Scotland/QEUH-15C6693/2021 EPI_ISL_2407957 OU303472.1 Lighthouse Lab in Glasgow Wellcome Sanger Institute for the COVID-19 Genomics UK (COG-UK) Consortium Harper VanSteenhouse et al
						hCoV-19/NewZealand/21CV1892/2021 EPI_ISL_6827537 Wellington SCL (WN) Institute of Environmental Science and Research (ESR) Sarah Cockerton et al
						hCoV-19/CzechRepublic/CSQ2505/2021 EPI_ISL_6326282 OKMI University Hospital Brno, CMBG Bezdicek Matej et al
						hCoV-19/Slovakia/UVZ_PL94_B11_41020/2021 EPI_ISL_8252764 Public Health Authority of the Slovak Republic Laboratory of Genomics and Bioinformatics, Comenius University Science Park Tatiana Sedláčková et al
						hCoV-19/Australia/WA806/2021 EPI_ISL_4346654 PathWest Laboratory Medicine WA PathWest Laboratory Medicine WA Microbial Surveillance Unit PathWest Laboratory Medicine WA Microbial Surveillance Unit et al
						hCoV-19/Denmark/DCGC-169437/2021 EPI_ISL_4050284 OW371877.1 Department of Bacteria, Parasites and Fungi, Statens Serum Institut, Copenhagen, Denmark Statens Serum Institut Bioinformatics and Microbial Genomics Danish Covid-19 Genome Consortium et al
						hCoV-19/Malta/MDxMDH670/2021 EPI_ISL_7458148 Molecular Diagnostics Pathology Department Mater Dei Hospital Malta Molecular Diagnostics Pathology Department Mater Dei Hospital Malta G Zahra et al
						hCoV-19/Taiwan/NTU110/2021 EPI_ISL_11362243 Department of Laboratory Medicine, National Taiwan University Hospital Department of Clinical Laboratory Sciences and Medical Biotechnology, National Taiwan University Sui-Yuan Chang et al
						hCoV-19/Italy/TAA-PAB_SABES_1900671947/2021 EPI_ISL_5406144 Azienda Sanitaria dell'Alto Adige - Laboratorio Aziendale di Microbiologia e Virologia Azienda Sanitaria dell'Alto Adige Irene Bianconi et al
						hCoV-19/Croatia/12153/2021 EPI_ISL_6413640 Nastavni zavod za javno zdravstvo Splitsko- Dalmatinske županije Hrvatski zavod za javno zdravstvo Irena Tabain et al
						hCoV-19/Cameroon/DO308035/2021 EPI_ISL_9586881 CREMER (Centre de Recherches sur les Maladies Emergentes et Re-emergentes) CREMER (Centre de Recherches sur les Maladies Emergentes et Re-emergentes) Celestin Godwe et al
						hCoV-19/Cameroon/DO308136/2021 EPI_ISL_9589221 CREMER (Centre de Recherches sur les Maladies Emergentes et Re-emergentes) CREMER (Centre de Recherches sur les Maladies Emergentes et Re-emergentes) Celestin Godwe et al
						hCoV-19/Slovakia/29393/2021 EPI_ISL_5942608 Public Health Authority of the Slovak Republic Biomedical Centre Martin, Jessenius Faculty of Medicine in Martin, Comenius University Dusan Loderer et al
						hCoV-19/England/LSPA-2F642E1/2021 EPI_ISL_8200661 OV636542.1 Rosalind Franklin Laboratory Wellcome Sanger Institute for the COVID-19 Genomics UK (COG-UK) Consortium Donald Fraser et al
						hCoV-19/Belize/CML-236/2021 EPI_ISL_8839023 Central Medical Laboratory Central Medical Laboratory Roberto Melendez et al
						hCoV-19/Belize/CML-233/2021 EPI_ISL_8839021 Central Medical Laboratory Central Medical Laboratory Roberto Melendez et al
						hCoV-19/Poland/PZH-UMB-3804/2021 EPI_ISL_6775051 LABORATORIUM MEDREX"
hCoV-19/Lithuania/LTU000_KUL_5204436/2021	EPI_ISL_4447919		Viesoji istaiga Klaipedos universitetine ligonine	National Public Health Surveillance Laboratory	Lukas Zemaitis et al
hCoV-19/Lithuania/LTU000_KUL_005190598/2021	EPI_ISL_3711677		Viesoji istaiga Klaipedos universitetine ligonine	National Public Health Surveillance Laboratory	Lukas Zemaitis et al
hCoV-19/Kosovo/un-ChVir25887_16/2021	EPI_ISL_3505796		Department of Microbiology, National Institute for Public Health of Kosova	Charité Universitätsmedizin Berlin, Institut für Virologie	Victor M Corman et al
hCoV-19/CzechRepublic/CSQ2291/2021	EPI_ISL_5942437		OKMI	University Hospital Brno, CMBG	Bezdicek Matej et al
hCoV-19/Luxembourg/LNS3905460/2021	EPI_ISL_7378487		Laboratoires d'analyses medicales - Ketterthill	Laboratoire national de sante, Microbiology, Microbial Genomics Platform	Anke Wienecke-Baldacchino et al
hCoV-19/Georgia/Tb-sNGS404/2021	EPI_ISL_8885094		Department for Virology, Molecular Biology and Genome Research, R. G. Lugar Center for Public Health Research, National Center for Disease Control and Public Health (NCDC) of Georgia.	Department for Virology, Molecular Biology and Genome Research, R. G. Lugar Center for Public Health Research, National Center for Disease Control and Public Health (NCDC) of Georgia.	Giorgi Tomashvili et al
hCoV-19/Wales/PHWC-PYGFGJ/2021	EPI_ISL_2624789		Originating lab: Wales Specialist Virology Centre Sequencing lab: Pathogen Genomics Unit	Public Health Wales Microbiology Cardiff Wales Specialist Virology Centre	Catherine Moore et al
hCoV-19/Kosovo/CO-00533-XXK000_4018_MI/2021	EPI_ISL_6966098		Department of Microbiology, National Institute of Public Health of Kosovo	Department of Microbiology, National Institute of Public Health of Kosovo	Xhevat Jakupi et al
hCoV-19/Ireland/D-NVRL-M34IRL83357/2021	EPI_ISL_3799692		National Virus Reference Laboratory	National Virus Reference Laboratory	Zoe Yandle et al
hCoV-19/Ukraine/Kyiv-191956/2021	EPI_ISL_9662958		State Institution "Kyiv City Center for Control and Prevention of Diseases of Ministry of Health of Ukraine"	L.V. Gromashevsky Institute of Epidemiology and Infectious Diseases of the NAMS of Ukraine	Anna Yakovleva et al
hCoV-19/Kuwait/KCCC-1383-3569782/2021	EPI_ISL_2984235		Jahra Hospital	Kuwait Cancer Control Center	Shakir Bahzad et al
hCoV-19/SriLanka/aicbu823/2021	EPI_ISL_3534224		Allergy, Immunology and Cell Biology Unit (AICBU)	Allergy, Immunology and Cell Biology Unit (AICBU)	Chandima Jeewandara et al B
hCoV-19/CzechRepublic/NRL_17217/2021	EPI_ISL_8317886		National Institute of Public Health	National Institute of Public Health	Helena Jirincova et al
hCoV-19/Denmark/DCGC-136640/2021	EPI_ISL_3104447	OW254302.1	Department of Bacteria, Parasites and Fungi, Statens Serum Institut, Copenhagen, Denmark	Statens Serum Institut Bioinformatics and Microbial Genomics	Danish Covid-19 Genome Consortium et al
hCoV-19/Bangladesh/IEDCR-JS002/2021	EPI_ISL_1915436		Institute of Epidemiology, Disease Control and Research (IEDCR)	Institute for Developing Science and Health Initiatives (ideSHi)	Hassan Afrad et al
hCoV-19/Bulgaria/21BG-EU_011668_Pl111/2021	EPI_ISL_8579727		National Center of Infectious and Parasitic Diseases	National Center of Infectious and Parasitic Diseases	Alexiev et al
hCoV-19/Bulgaria/21BG-EU_011815_Pl113/2021	EPI_ISL_8579868		National Center of Infectious and Parasitic Diseases	National Center of Infectious and Parasitic Diseases	Alexiev et al
hCoV-19/Sweden/10097889/2021	EPI_ISL_3782303		Swedish national genomic surveillance program of SARS-CoV-2	The Public Health Agency of Sweden	Maximilian Riess et al
hCoV-19/Singapore/990/2021	EPI_ISL_2508642		National Public Health Laboratory, National Centre for Infectious Diseases	National Public Health Laboratory, National Centre for Infectious Diseases	Tze Minn Mak et al
hCoV-19/Singapore/1720/2021	EPI_ISL_2790366		National Public Health Laboratory, National Centre for Infectious Diseases	National Public Health Laboratory, National Centre for Infectious Diseases	Tze Minn Mak et al
hCoV-19/Malta/MDxMDH601/2021	EPI_ISL_7342491		Molecular Diagnostics Pathology Department Mater Dei Hospital Malta	Molecular Diagnostics Pathology Department Mater Dei Hospital Malta	G Zahra et al
hCoV-19/Montenegro/CO-00421_MNE000_5253892102/2021	EPI_ISL_7238270		Laboratory for Molecular Diagnostics,IPHMN	Eurofins Genomics Europe Sequencing GmbH	Danijela Vujošević et al
hCoV-19/Netherlands/NB-RIVM-66974/2021	EPI_ISL_5973504		Dutch COVID-19 response team	National Institute for Public Health and the Environment (RIVM)	Adam Meijer et al
hCoV-19/Monaco/IPP24118/2021	EPI_ISL_4171696		Labo Analyses Med	National Reference Center for Viruses of Respiratory Infections, Institut Pasteur, Paris	Marion Barbet et al A
hCoV-19/Malta/MDxMDH660/2021	EPI_ISL_7401443		Molecular Diagnostics Pathology Department Mater Dei Hospital Malta	Molecular Diagnostics Pathology Department Mater Dei Hospital Malta	G Zahra et al
hCoV-19/Japan/PG-79220/2021	EPI_ISL_3891044		Pathogen Genomics Center, National Institute of Infectious Diseases	Pathogen Genomics Center, National Institute of Infectious Diseases	Tsuyoshi Sekizuka et al A
hCoV-19/Pakistan/UHS2-Pak-466/2021	EPI_ISL_3484358	OU596472.1	University of Health Sciences	Quadram Institute Bioscience	Shah Jahan et al
hCoV-19/Qatar/QA-QU-18-29-C6/2021	EPI_ISL_7660088		Ministry of Public Health / Hamad Medical Corporation	Biomedical Research Center (BRC), Qatar University / Qatar Genome Project (QGP)	BRC: Heba A. Al-Khatib et al
hCoV-19/Egypt/Delta004/2021	EPI_ISL_4629980		Main Chemical Laboratories Egypt Army	Main Chemical Laboratories Egypt Army	Mohamed G Seadawy et al
hCoV-19/Egypt/Delta005/2021	EPI_ISL_4629981		Main Chemical Laboratories Egypt Army	Main Chemical Laboratories Egypt Army	Mohamed G Seadawy et al
hCoV-19/Armenia/IMB5-24/2021	EPI_ISL_3543616		National Center of Disease Control and Prevention of the Republic of Armenia, Davidyants Laboratories, Yerevan, Armenia	Institute of Molecular Biology NAS RA, Republic of Armenia, Department of Bioengineering, BioinformaticsInstitute and Molecular Biology IBMPh RAU, Republic of Armenia	Arsen Arakelyan et al
hCoV-19/Seychelles/SS2608/2021	EPI_ISL_4880684	OK377490.1	Seychelles Public Health Laboratory	KEMRI-Wellcome Trust Research Programme,Kilifi	Githinji G. et al
hCoV-19/Israel/SMC-7016662/2021	EPI_ISL_6199578		Shamir Medical Center (Asaf Harofe)	Shamir Medical Center (Asaf Harofe)	Nir Rainy et al
hCoV-19/Ireland/TA-NVRL-S21IRL00524343/2021	EPI_ISL_7776668		National Virus Reference Laboratory	National Virus Reference Laboratory	Zoe Yandle et al
hCoV-19/Croatia/6815/2021	EPI_ISL_3061785		Zavod za javno zdravstvo Šibensko- Kninske Županije	Hrvatski zavod za javno zdravstvo	Irena Tabain et al
hCoV-19/Croatia/85741/2021	EPI_ISL_4417731		Klinički bolnički centar Zagreb	Hrvatski zavod za javno zdravstvo	Irena Tabain et al
hCoV-19/Croatia/7807/2021	EPI_ISL_3631122		Klinika za infektivne bolesti "Dr. Fran Mihaljević"	Hrvatski zavod za javno zdravstvo	Irena Tabain et al
hCoV-19/Croatia/7019/2021	EPI_ISL_3151197		Nastavni zavod za javno zdravstvo Primorsko- Goranske Županije	Hrvatski zavod za javno zdravstvo	Irena Tabain et al
hCoV-19/Nepal/EPN-K2073/2021	EPI_ISL_12956281		Koshi Hospital	Center for Molecular Dynamics Nepal	Epidemic Intelligence Team et al
hCoV-19/Nepal/EPN-K2332/2021	EPI_ISL_10065223		Koshi Hospital	Center for Molecular Dynamics Nepal	Epidemic Intelligence Team et al
hCoV-19/Australia/NT227/2021	EPI_ISL_2839562		Royal Darwin Hospital Pathology	MDU-PHL	Meumann et al
hCoV-19/Qatar/QA-QU-18-32-A5/2021	EPI_ISL_9028368		Ministry of Public Health / Hamad Medical Corporation	Biomedical Research Center (BRC), Qatar University / Qatar Genome Project (QGP)	BRC: Heba A. Al-Khatib et al
hCoV-19/Djibouti/NAMRU3_E279/2021	EPI_ISL_6693762	OL640798.1	Naval Medical Research Unit No. 3	Naval Medical Research Center Biological Defense Research Directorate	Catherine E. Arnold et al
hCoV-19/Australia/SA0968/2021	EPI_ISL_4263112		SA Pathology	SA Pathology	Caitlin Selway et al
hCoV-19/Bangladesh/CHRF-GSB11-075/2021	EPI_ISL_7566183		Kushtia Medical College, Kushtia	Child Health Research Foundation	CHRF Bangladesh Genomics Team et al
hCoV-19/Italy/VEN-IZSVe-21RS8250-9_BL/2021	EPI_ISL_7194944		AULSS 1 Dolomiti	Istituto Zooprofilattico Sperimentale delle Venezie	Adelaide Milani et al
hCoV-19/Norway/25168/2021	EPI_ISL_6696348		Vestfold Hospital, Toensberg Department of Microbiology	Norwegian Institute of Public Health, Department of Virology	Kathrine Stene-Johansen et al
hCoV-19/SolomonIslands/SOL023/2022	EPI_ISL_11207426		National Referral Hospital Molecular Laboratory	Microbiological Diagnostic Unit - Public Health Laboratory (MDU-PHL)	Jilini et al
hCoV-19/Lebanon/LAU-CVD-182/2021	EPI_ISL_11327114		Laboratory of Molecular Biology and Cancer Immunology, Faculty of Sciences, Lebanese University	Microbial Pathogenomics Lab - LAU	Sima tokajian et al
hCoV-19/Indonesia/JI-GS-ITD-52953NT/2021	EPI_ISL_8216465		Ponorogo District Health Office	Institute of Tropical Disease, Universitas Airlangga	Jezzy R Dewantari et al
hCoV-19/Malawi/NHRL-COVseq0082/2021	EPI_ISL_4858078		KCH	National HIV Reference Laboratory, Ministry of Health, Public Health Institute of Malawi	Chilima BZ et al
hCoV-19/Turkey/HSGM-F7565/2021	EPI_ISL_7803090		Ministry of Health Turkey	Ministry of Health Turkey	Fatma Bayrakdar et al B
hCoV-19/Uzbekistan/Tashkent-CGB-39/2021	EPI_ISL_3673666		Private clinic of Biogen Med, Tashkent, Uzbekistan	Center of Genomics and bioinformatics, Bioinformatics laboratory	Mirzakamol S Ayubov et al
hCoV-19/Mongolia/UB-395695/2021	EPI_ISL_11891907		National Center for Communicable Diseases (NCCD) National Influenza Center	National Center for Communicable Diseases (NCCD) National Influenza Center	Naranzul Tsedenbal et al
hCoV-19/Mongolia/UB-385223/2021	EPI_ISL_12118435		National Center for Communicable Diseases (NCCD) National Influenza Center	National Center for Communicable Diseases (NCCD) National Influenza Center	Naranzul Tsedenbal et al
hCoV-19/Denmark/DCGC-260280/2021	EPI_ISL_7648035	OV885947.1	Department of Bacteria, Parasites and Fungi, Statens Serum Institut, Copenhagen, Denmark	Statens Serum Institut Bioinformatics and Microbial Genomics	Danish Covid-19 Genome Consortium et al
hCoV-19/Turkey/HSGM-E10668/2021	EPI_ISL_5067182		Ministry of Health Turkey	Ministry of Health Turkey	Fatma Bayrakdar et al B
hCoV-19/HongKong/VM21033536/2021	EPI_ISL_3019496		HOME QUARANTINE TASKFORCE	Hong Kong Department of Health	Alan K.L. Tsang et al
hCoV-19/Djibouti/NAMRU3_G638/2021	EPI_ISL_10038168	OM732395.1	Naval Medical Research Unit No. 3	Naval Medical Research Center Biological Defense Research Directorate	Logan J. Voegtly et al
hCoV-19/Pakistan/UHS2-Pak-463/2021	EPI_ISL_3483793	OU603725.1	University of Health Sciences	Quadram Institute Bioscience	Shah Jahan et al
hCoV-19/BosniaandHerzegovina/KCUS73663/2021	EPI_ISL_2938109		Health Center Sarajevo- Center	Clinical Center, University of Sarajevo; Unit for Clinical Microbiology	Irma Salimović-Bešić et al
hCoV-19/Jordan/Biolab0450/2021	EPI_ISL_8766847		Biolab Diagnostic Laboratories	Biolab Diagnostic Laboratories	Issa Abu-Dayyeh et al
hCoV-19/England/BRBR-1CC0832/2021	EPI_ISL_3952066	OU633010.1	Berkshire and Surrey Pathology Services Lighthouse Laboratory	Wellcome Sanger Institute for the COVID-19 Genomics UK (COG-UK) Consortium	Berkshire et al
hCoV-19/Netherlands/ZH-RIVM-77846/2021	EPI_ISL_8588045		Dutch COVID-19 response team	National Institute for Public Health and the Environment (RIVM)	Adam Meijer et al
hCoV-19/Mauritius/386574/2021	EPI_ISL_8494962		Central Health Laboratory	Central Health Laboratory	Manraj SS et al
hCoV-19/Mauritius/CERI-KRISP-K035022/2021	EPI_ISL_9328470		Victoria Hospital	CERI, Centre for Epidemic Response and Innovation, Stellenbosch University and KRISP, KZN Research Innovation and Sequencing Platform, UKZN.	Manraj SS et al
hCoV-19/Mauritius/CERI-KRISP-K033137/2021	EPI_ISL_7860035		Central Health Laboratory,Ministry of Health and Wellness	CERI, Centre for Epidemic Response and Innvoation, Stellenbosch University and KRISP, KZN Research Innovation and Sequencing Platform, UKZN.	Manraj SS et al
hCoV-19/HongKong/VM21028588/2021	EPI_ISL_2651130		North Lantau Hospital	Hong Kong Department of Health	Alan K.L. Tsang et al
hCoV-19/Bangladesh/IEDCR-ideSHi-GSB01-024/2021	EPI_ISL_4254680		Institute of Epidemiology, Disease Control and Research (IEDCR)	IEDCR-ideSHi Genomics Lab	Hamza O et al
hCoV-19/Togo/NMIMR-21-TGS-432/2021	EPI_ISL_3915115		Institut National D’hygiene, Lome, Togo	Noguchi Memorial Institute for Medical Research, University of Ghana, Legon, Ghana	Afiwa W. Halatoko et al
hCoV-19/Canada/UN-147466/2021	EPI_ISL_12388822		Switch Health	Public Health Agency of Canada (PHAC) National Microbiology Laboratory	Anna Majer et al
hCoV-19/USA/MI-CDC-ASC210528100/2021	EPI_ISL_8013503	OL969608.1	Aegis Sciences Corporation	Centers for Disease Control and Prevention Division of Viral Diseases, Pathogen Discovery	Dakota Howard et al
hCoV-19/Bahrain/21921627527/2021	EPI_ISL_5032860	OK376433.1	Communicable Disease Laboratory, Public Health Directorate	Communicable Disease Laboratory, Public Health Directorate	Alwasti et al
hCoV-19/Bangladesh/icddrb-GSB12-046/2021	EPI_ISL_5858390		Khulna Medical College, Khulna	Virology Laboratory, International Centre for Diarrhoeal Disease Research, Bangladesh (ICDDR,B)	Mojnu Miah et al
hCoV-19/Latvia/3466340/2021	EPI_ISL_9697999		Centrālā Laboratorija	Riga East University Hospital, National Microbiology Reference Laboratory	Stella Lapiņa et al
hCoV-19/India/KL-GENESCOV04354/2021	EPI_ISL_7222437		INSACOG-IGIB and Kerala State SARS-COV-2 Genome Surveillance Programme (GENESCOV2)	INSACOG and GENESCOV2 at CSIR Institute of Genomics and Integrative Biology	INSACOG-IGIB et al
hCoV-19/Seychelles/SS991/2021	EPI_ISL_4880589	OK377398.1	Seychelles Public Health Laboratory	KEMRI-Wellcome Trust Research Programme,Kilifi	Githinji G. et al
hCoV-19/Seychelles/SS1006/2021	EPI_ISL_4880605	OK377414.1	Seychelles Public Health Laboratory	KEMRI-Wellcome Trust Research Programme,Kilifi	Githinji G. et al
hCoV-19/Seychelles/SS3984/2021	EPI_ISL_6705090	OL691261.1	Seychelles Public Health Laboratory	KEMRI-Wellcome Trust Research Programme,Kilifi	Githinji G. et al
hCoV-19/Seychelles/SS3961/2021	EPI_ISL_6705075	OL691246.1	Seychelles Public Health Laboratory	KEMRI-Wellcome Trust Research Programme,Kilifi	Githinji G. et al
hCoV-19/Seychelles/SS3571/2021	EPI_ISL_5942996	OL351987.1	Seychelles Public Health Laboratory	KEMRI-Wellcome Trust Research Programme,Kilifi	Githinji G. et al
hCoV-19/USA/AZ-TG1047044/2021	EPI_ISL_4876913		TGen North	TGen North	Jolene Bowers et al
hCoV-19/USA/IL-NM-9106/2021	EPI_ISL_4273731		Northwestern Memorial Hospital	Northwestern University - Center for Pathogen Genomics and Microbial Evolution	Ramon Lorenzo-Redondo et al
hCoV-19/USA/MI-CDC-LC0361085/2021	EPI_ISL_6394918	OL489534.1	Laboratory Corporation of America	Centers for Disease Control and Prevention Division of Viral Diseases, Pathogen Discovery	Dakota Howard et al
hCoV-19/Mexico/NLE_LANGEBIO_IMSS_4532/2021	EPI_ISL_8910869		Centro de Investigación Biomédica del Noreste (CIBIN)	Unidad de Genomica Avanzada	Consorcio Mexicano de Vigilancia Genomica (CoViGen-Mex). Authors (in alphabetical order): Julio Elias Alvarado-Yaah et al
hCoV-19/Mexico/NAY_CIAD-MZT_5221-0806/2021	EPI_ISL_4886537		UAN-LANIIA	Microbial Genomics Laboratory	Consorcio Mexicano de Vigilancia Genómica (CoViGen-Mex). Authors (in alphabetical order): Julio Elias Alvarado-Yaah et al
hCoV-19/Mexico/NAY_IBT_IMSS_4318/2021	EPI_ISL_6863530	ON488725.1	Laboratorio Central de Epidemiología (LCE)	Instituto de Biotecnología de la UNAM	Consorcio Mexicano de Vigilancia Genómica (CoViGen-Mex). Authors (in alphabetical order): Julio Elias Alvarado-Yaah et al
hCoV-19/CostaRica/INC-1285-699964/2021	EPI_ISL_5262697		HOSPITAL DR. RAFAEL ANGEL CALDERON GUARDIA	Inciensa, Instituto Costarricense de Investigación y Enseñanza en Nutrición y Salud	Francisco Duarte et al
hCoV-19/Mexico/AGU-ISSEA-Lesp-30448-S5/2021	EPI_ISL_7081911		Centenario Hospital Miguel Hidalgo	LESP Aguascalientes	Hernandez Sabel et al
hCoV-19/Montenegro/CO-00568_MNE000_5755702102/2021	EPI_ISL_8090572		Laboratory for Molecular Diagnostics,IPHMN	Eurofins Genomics Europe Sequencing GmbH	Danijela Vujošević et al
hCoV-19/USA/WV-CDC-ASC210091711/2021	EPI_ISL_5521088	OK604797.1	Aegis Sciences Corporation	Centers for Disease Control and Prevention Division of Viral Diseases, Pathogen Discovery	Dakota Howard et al
hCoV-19/USA/WV-CDC-LC0223532/2021	EPI_ISL_4242327	OK155681.1	Laboratory Corporation of America	Centers for Disease Control and Prevention Division of Viral Diseases, Pathogen Discovery	Dakota Howard et al
hCoV-19/USA/NC-CORVASEQ-UNC-3398/2021	EPI_ISL_6248491		Clinical Molecular Microbiology Laboratory, UNC Hospitals	Jeremy Wang	Jeremy Wang et al
hCoV-19/USA/MN-CDC-STM-000733130/2021	EPI_ISL_5200695	OK524651.1	Helix	Centers for Disease Control and Prevention Division of Viral Diseases, Pathogen Discovery	Dakota Howard et al
hCoV-19/Mexico/OAX-INMEGEN-38-105/2021	EPI_ISL_6960807		Salud Digna	Instituto Nacional de Medicina Genomica	Cedro-Tanda A et al
hCoV-19/USA/NC-ECU-CORVASEQ-108707987/2021	EPI_ISL_6174416		Molecular Biology Laboratory, Vidant Medical Center	Brody Integrative Genomics Core, East Carolina University	Weihua Huang et al
hCoV-19/BosniaandHerzegovina/VFS-UNSA-LMGFI271/2021	EPI_ISL_6121874		University Clinical Hospital of Mostar, Department of Microbiology and Molecular Diagnostics	University of Sarajevo, Veterinary Faculty, Laboratory for Molecular Diagnostic and Research	Goletic T et al
hCoV-19/Comoros/SS5387/2021	EPI_ISL_11270548		Institut National de Recherche pour l'Agriculture, la Peche et l'Environnement (INRAPE),Comoros	KEMRI-Wellcome Trust Research Programme,Kilifi	Githinji G. et al
hCoV-19/Comoros/SS3790/2021	EPI_ISL_6508139	OL691591.1	Institut National de Recherche pour l'Agriculture, la Peche et l'Environnement (INRAPE),Comoros	KEMRI-Wellcome Trust Research Programme,Kilifi	Githinji G. et al
hCoV-19/Slovakia/17141/2021	EPI_ISL_4057475		Public Health Authority of the Slovak Republic	Public Health Authority of the Slovak Republic	Barbora Kotvasová et al
hCoV-19/Kosovo/CO-00367-XXK000_9452/2021	EPI_ISL_4545866		Department of Microbiology, National Institute of Public Health of Kosovo	Department of Microbiology, National Institute of Public Health of Kosovo	Xhevat Jakupi et al
hCoV-19/CzechRepublic/CSQ0568/2021	EPI_ISL_4036814		Nemocnice Jihlava	University Hospital Brno, CMBG	Bezdicek Matej et al
hCoV-19/Montenegro/CO-00357_MNE000_2492342102/2021	EPI_ISL_3564518		Laboratory for Molecular Diagnostics, IPHMN	Eurofins Genomics Europe Sequencing GmbH	Danijela Vujošević et al
hCoV-19/Germany/NW-HHU-13797/2021	EPI_ISL_6816641		ZOTZ KLIMAS MVZ Düsseldorf-Centrum GbR ÜBAG für Labormedizin, Genetik, Zytologie, Pathologie	Center of Medical Microbiology, Virology, and Hospital Hygiene, University of Duesseldorf	Maximilian Damagnez et al
hCoV-19/Germany/NI-RKI-I-393412/2021	EPI_ISL_8224835		nordlab - Partnerschaftspraxis für Laboratoriumsmedizin	Robert Koch Institute	?
hCoV-19/NewZealand/21CH0298/2021	EPI_ISL_5910511		Canterbury Health Laboratories	Institute of Environmental Science and Research (ESR)	Sarah Cockerton et al
hCoV-19/Bulgaria/21BG-EU_011895_Pl114/2021	EPI_ISL_8579946		National Center of Infectious and Parasitic Diseases	National Center of Infectious and Parasitic Diseases	Alexiev et al
hCoV-19/Bulgaria/22BG-EU_014164_Pl134/2021	EPI_ISL_10510563		National Center of Infectious and Parasitic Diseases	National Center of Infectious and Parasitic Diseases	Alexiev et al
hCoV-19/Qatar/QA.QU..19.5.F4/2021	EPI_ISL_6132348		Ministry of Public Health / Hamad Medical Corporation	Biomedical Research Center (BRC), Qatar University / Qatar Genome Project (QGP)	BRC: Fatiha M. Benslimane et al
hCoV-19/Djibouti/NAMRU3_E932/2021	EPI_ISL_6693786	OL640822.1	Naval Medical Research Unit No. 3	Naval Medical Research Center Biological Defense Research Directorate	Catherine E. Arnold et al
hCoV-19/Ethiopia/ET2108085/2021	EPI_ISL_6266244		Ethiopian Public Health Institute	EPHI Pathogen Genomic Sequence Lab	Atsbeha G Weldemariam et al
hCoV-19/Mauritius/358793/2021	EPI_ISL_5260442		NovaLAB	Virology Department,Central Health Laboratory	Manraj SS et al
hCoV-19/Bahrain/342182425/2021	EPI_ISL_2992105	MZ506333.1	Communicable Disease Laboratory, Public Health Directorate	Communicable Disease Laboratory, Public Health Directorate	Alwasti et al
hCoV-19/Togo/NMIMR-22-Togo-48/2021	EPI_ISL_12628007		Institut National D’hygiene, Lome, Togo	Noguchi Memorial Institute for Medical Research, University of Ghana, Legon, Ghana	Afiwa W. Halatoko et al
hCoV-19/PapuaNewGuinea/PNG6365/2021	EPI_ISL_7799241		Central Public Health Laboratory	Microbiological Diagnostic Unit - Public Health Laboratory (MDU-PHL)	Kumbu et al
hCoV-19/HongKong/HKPU-11898/2021	EPI_ISL_2812961		Department of Health Technology and Informatics, The Hong Kong Polytechnic University	Department of Health Technology and Informatics, The Hong Kong Polytechnic University	Gilman Kit-Hang Siu et al
hCoV-19/Indonesia/SN-MKS_73/2021	EPI_ISL_6841942		Clinical microbiology lab, RSPTN Universitas Hasanuddin	Clinical microbiology lab, RSPTN Universitas Hasanuddin	Muhammad Nasrum Massi et al
hCoV-19/Malaysia/UNIMAS-GHML666/2021	EPI_ISL_6586698		Sarawak General Hospital (Kuching)	Institute of Health and Community Medicine	Chan Chia Jui et al
hCoV-19/Malaysia/UNIMAS-GHML381/2021	EPI_ISL_5052059		Sarawak General Hospital (Kuching)	Institute of Health and Community Medicine	Chan Chia Jui et al
hCoV-19/HongKong/CM21000393/2021	EPI_ISL_2787003		Temporary Specimen Collection Centre at the AsiaWorld-Expo	Hong Kong Department of Health	Alan K.L. Tsang et al
hCoV-19/Australia/QLD2187/2021	EPI_ISL_3333216		Queensland Health Forensic and Scientific Services	Queensland Health Forensic and Scientific Services	Chenwei Wang on behalf of Q-PHIRE Genomics et al
hCoV-19/Singapore/1973/2021	EPI_ISL_3052700		National Public Health Laboratory, National Centre for Infectious Diseases	National Public Health Laboratory, National Centre for Infectious Diseases	Tze Minn Mak et al
hCoV-19/Australia/WA830/2021	EPI_ISL_6698568		PathWest Laboratory Medicine WA	PathWest Laboratory Medicine WA	PathWest Laboratory Medicine WA Microbial Surveillance Unit et al
hCoV-19/Singapore/6363/2021	EPI_ISL_4969202		National Public Health Laboratory, National Centre for Infectious Diseases	National Public Health Laboratory, National Centre for Infectious Diseases	Grace Ngan et al
hCoV-19/Singapore/6252/2021	EPI_ISL_4762416		National Public Health Laboratory, National Centre for Infectious Diseases	National Public Health Laboratory, National Centre for Infectious Diseases	Katherine Ching et al
hCoV-19/Singapore/7059/2021	EPI_ISL_5536326		National Public Health Laboratory, National Centre for Infectious Diseases	National Public Health Laboratory, National Centre for Infectious Diseases	Katherine Ching et al
hCoV-19/Singapore/5642/2021	EPI_ISL_4504038		National Public Health Laboratory, National Centre for Infectious Diseases	National Public Health Laboratory, National Centre for Infectious Diseases	Grace Ngan et al
hCoV-19/Timor-Leste/TL991/2021	EPI_ISL_4761823		National Health Laboratory, Timor-Leste	Microbiological Diagnostic Unit - Public Health Laboratory (MDU-PHL)	Soares da Silva et al
hCoV-19/Timor-Leste/TL1024/2021	EPI_ISL_4761839		National Health Laboratory, Timor-Leste	Microbiological Diagnostic Unit - Public Health Laboratory (MDU-PHL)	Soares da Silva et al
hCoV-19/Timor-Leste/TL1028/2021	EPI_ISL_4761841		National Health Laboratory, Timor-Leste	Microbiological Diagnostic Unit - Public Health Laboratory (MDU-PHL)	Soares da Silva et al
hCoV-19/Timor-Leste/TL1026/2021	EPI_ISL_4761840		National Health Laboratory, Timor-Leste	Microbiological Diagnostic Unit - Public Health Laboratory (MDU-PHL)	Soares da Silva et al
hCoV-19/Timor-Leste/TL959/2021	EPI_ISL_4761807		National Health Laboratory, Timor-Leste	Microbiological Diagnostic Unit - Public Health Laboratory (MDU-PHL)	Soares da Silva et al
hCoV-19/Timor-Leste/TL989/2021	EPI_ISL_4761822		National Health Laboratory, Timor-Leste	Microbiological Diagnostic Unit - Public Health Laboratory (MDU-PHL)	Soares da Silva et al
hCoV-19/Australia/NT381/2021	EPI_ISL_4761384		Royal Darwin Hospital Pathology	Microbiological Diagnostic Unit - Public Health Laboratory (MDU-PHL)	Meumann et al
hCoV-19/Qatar/QA.QU_18.17.D3/2021	EPI_ISL_2843125		Ministry of Public Health / Hamad Medical Corporation	Biomedical Research Center (BRC), Qatar University / Qatar Genome Project (QGP)	BRC: Fatiha M. Benslimane et al
hCoV-19/Nepal/T0073/2021	EPI_ISL_9907784		Sukraraj Tropical and Infectious Disease Hospital	Center for Molecular Dynamics Nepal	Epidemic Intelligence Team et al
hCoV-19/Togo/11318/2021	EPI_ISL_12521392		LNR/CHU-SO	Unité Mixte Internationale TransVIHMI (UMI 233 IRD – U1175 INSERM - Université de Montpellier) IRD (Institut de recherche pour le développement)	A.S. COMLAN et al
hCoV-19/Chad/TCH-30/2021	EPI_ISL_9274867		Ministère de Santé Publique et de la Solidarité Nationale	Pathogen Genomics Lab, National Institute for Biomedical Research (INRB)	Placide Mbala-Kingebeni et al A
hCoV-19/Nigeria/NCDC-NR1231/2021	EPI_ISL_9673567		EPICONSULT	National Reference Laboratory, Nigeria Centre for Disease Control	Dr Ndodo Nnaemeka et al
hCoV-19/Nigeria/LSB_COV2-07-21-CA-1202/2021	EPI_ISL_4201719		Lagos State Biobank, Lagos, Nigeria	54gene Molecular Genetics Laboratory, Nigeria	Oluwatimilehin Adewumi et al
hCoV-19/Chad/TCH-001/2021	EPI_ISL_10729331		Ministère de Santé Publique et de la Solidarité Nationale	Pathogen Genomics Lab, National Institute for Biomedical Research (INRB)	Placide Mbala-Kingebeni et al A
hCoV-19/Nigeria/NCDC-NR1399/2021	EPI_ISL_8189140		MEDBURY LAB	National Reference Laboratory, Nigeria Centre for Disease Control	Dr Ndodo Nnaemeka et al
hCoV-19/Spain/CT-HUGTiPM066WK5H5/2021	EPI_ISL_8351956		Microbiologia CATLAB	Can Ruti SARS-CoV-2 Sequencing Hub (HUGTiP/IrsiCaixa/IGTP)	Marc Noguera-Julian et al
hCoV-19/Ukraine/63-66935/2021	EPI_ISL_7968006		SI «Public Health Center of MHU»	The Institute of Molecular Biology and Genetics of NASU	M.Tukalo et al.
hCoV-19/Nepal/EPN-K2303/2021	EPI_ISL_10065204		Koshi Hospital	Center for Molecular Dynamics Nepal	Epidemic Intelligence Team et al
hCoV-19/Iraq/KR-SEARCH-118881/2021	EPI_ISL_11999787		University of Duhok COVID-19 Center for Research and Diagnosis	Andersen lab at Scripps Research	SEARCH Alliance with Jassim Mohammed Abdo et al
hCoV-19/Mexico/MEX-InDRE-FB34416-S6856/2021	EPI_ISL_4298954		LESP State of Mexico	Instituto de Diagnostico y Referencia Epidemiologicos (INDRE)	Claudia Wong-Arambula et al
hCoV-19/Mexico/MEX-INMEGEN-39-16/2021	EPI_ISL_7171950		Salud Digna	Instituto Nacional de Medicina Genomica	Cedro-Tanda A et al
hCoV-19/Mexico/GUA_InDRE_FB43757_S7810/2021	EPI_ISL_5428189		LESP Guanajuato	Instituto de Diagnostico y Referencia Epidemiologicos (INDRE)	Claudia Wong-Arambula et al
hCoV-19/Mexico/QUE_LANGEBIO_IMSS_2017/2021	EPI_ISL_3805497	ON485613.1	Laboratorio Central de Epidemiologi­a (LCE)	Unidad de Genomica Avanzada	Consorcio Mexicano de Vigilancia Genomica (CoViGen-Mex). Authors (in alphabetical order): Julio Elias Alvarado-Yaah et al
hCoV-19/Mexico/VER_IBT_IMSS_3507/2021	EPI_ISL_4878823	ON483927.1	Laboratorio Central de Epidemiología (LCE)	Instituto de Biotecnología de la UNAM	Consorcio Mexicano de Vigilancia Genómica (CoViGen-Mex). Authors (in alphabetical order): Julio Elias Alvarado-Yaah et al
hCoV-19/Mexico/GRO_IBT_IMSS_3834/2021	EPI_ISL_5937088	ON483454.1	Laboratorio Central de Epidemiología (LCE)	Instituto de Biotecnología de la UNAM	Consorcio Mexicano de Vigilancia Genómica (CoViGen-Mex). Authors (in alphabetical order): Julio Elias Alvarado-Yaah et al
hCoV-19/Mexico/ROO-INMEGEN-38-128/2021	EPI_ISL_6960802		Salud Digna	Instituto Nacional de Medicina Genomica	Cedro-Tanda A et al
hCoV-19/Mexico/ROO_IBT_IMSS_4503/2021	EPI_ISL_7969949		Unidad de Investigación Médica de Yucatán (UIMY)	Instituto de Biotecnología de la UNAM	Consorcio Mexicano de Vigilancia Genómica (CoViGen-Mex). Authors (in alphabetical order): Julio Elias Alvarado-Yaah et al
hCoV-19/Mexico/JAL-CABANA-MX-UGA-IMSS_ITV_UBA_UCR_UdA_UPC-3505/2021	EPI_ISL_7813017		Instituto Mexicano del Seguro Social (IMSS)	CABANA: Unidad de Genómica Avanzada del Centro de Investigación y de Estudios Avanzados (UGA-LANGEBIO, CINVESTAV)	Hebleen Brenes et al
hCoV-19/Mexico/CMX-HIMFG-7059/2021	EPI_ISL_5604773		Clinical Laboratory, Hospital Infantil de Mexico Federico Gomez.	Molecular Pathogenesis Research Laboratory, Hospital Infantil de Mexico Federico Gomez.	Moran-Espinosa M.C. et al
hCoV-19/Canada/UN-223286/2021	EPI_ISL_12389258		Switch Health	Public Health Agency of Canada (PHAC) National Microbiology Laboratory	Anna Majer et al
hCoV-19/Mexico/PUE_INER_IMSS_3242/2021	EPI_ISL_7729061		Laboratorio Central de Epidemiología (LCE)	Centro de Investigación en Enfermedades Infecciosas (CIENI), Instituto Nacional de Enfermedades Respiratorias (INER)	Consorcio Mexicano de Vigilancia Genómica (CoViGen-Mex). Authors (in alphabetical order): Julio Elias Alvarado-Yaah et al
hCoV-19/Mexico/HID_LANGEBIO_IMSS_4171/2021	EPI_ISL_8251140		Laboratorio Central de Epidemiologia (LCE)	Unidad de Genomica Avanzada	Consorcio Mexicano de Vigilancia Genomica (CoViGen-Mex). Authors (in alphabetical order): Julio Elias Alvarado-Yaah et al
hCoV-19/Mexico/MOR-InDRE_FB49963_S9325/2021	EPI_ISL_6810147		LESP Morelos	Instituto de Diagnostico y Referencia Epidemiologicos (INDRE)	Claudia Wong-Arambula et al
hCoV-19/Mexico/CMX-INER-IBT-0379/2021	EPI_ISL_3268405	ON486579.1	Instituto Nacional de Enfermedades Respiratorias (INER)	Centro de Investigación en Enfermedades Infecciosas (CIENI), Instituto Nacional de Enfermedades Respiratorias (INER)	Consorcio Mexicano de Vigilancia Genómica (CoViGen-Mex). Authors (in alphabetical order): Julio Elias Alvarado-Yaah et al
hCoV-19/Georgia/Tb-SNGS1432/2021	EPI_ISL_4657363		Department for Virology, Molecular Biology and Genome Research, R. G. Lugar Center for Public Health Research, National Center for Disease Control and Public Health (NCDC) of Georgia.	Department for Virology, Molecular Biology and Genome Research, R. G. Lugar Center for Public Health Research, National Center for Disease Control and Public Health (NCDC) of Georgia.	Giorgi Tomashvili et al
hCoV-19/Estonia/RC0123695/2021	EPI_ISL_5866810		Synlab Eesti OÜ	1. Laboratory of Communicable Diseases (Estonia); 2. Eurofins Genomics Europe Sequencing GmbH	Liidia Dotsenko et al.
hCoV-19/Andorra/AND-249_213361421901_COV-GC/2021	EPI_ISL_7934518		Laboratori d'anàlisis clíniques, Hospital Nostra Senyora de Meritxell	LBM de CHU de Toulouse, Hôpitaux de Toulouse	Rendon M et al
hCoV-19/Kosovo/CO-00397-XXK000_2988_Mi/2021	EPI_ISL_4550639		Department of Microbiology, National Institute of Public Health of Kosovo	Department of Microbiology, National Institute of Public Health of Kosovo	Xhevat Jakupi et al
hCoV-19/Colombia/MAG-UCCSMR-VG375/2021	EPI_ISL_6574342		Servicios Medicos Olimpus	Laboratorio de Biologia Molecular, Universidad Cooperativa de Colombia, Santa Marta	Andrew S. Muñoz-Gamba et al
hCoV-19/Italy/LAZ-IFO-11133086/2021	EPI_ISL_6815714		IRCCS San Gallicano Dermatological Institute	IRCCS Regina Elena National Cancer Institute	Frauke Goeman et al
hCoV-19/Guadeloupe/IPP23993/2021	EPI_ISL_4171338		Outre mer	National Reference Center for Viruses of Respiratory Infections, Institut Pasteur, Paris	Marion Barbet et al A
hCoV-19/Guadeloupe/IPP20224/2021	EPI_ISL_3690193		Labo Analyses Med	National Reference Center for Viruses of Respiratory Infections, Institut Pasteur, Paris	Marion Barbet et al A
hCoV-19/India/AP-CCMB-CIA7642/2021	EPI_ISL_3935060		AP SSO	CSIR-Centre for Cellular and Molecular Biology - INSACOG	Shreekant Verma et al
hCoV-19/Cameroon/CERI-KRISP-K026537/2021	EPI_ISL_6308553		Africa_CDC - Cameroon	KRISP, KZn Research Innovation and Sequencing Platform	Dr Essomba Rene Ghislain et al
hCoV-19/Cameroon/CERI-NPHL-K026274/2021	EPI_ISL_5596804		National Public Health Laboratory, Ministry of Public Health of Cameroon	CERI, Centre for Epidemic Response and Innvoation, Stellenbosch University and KRISP, KZN Research Innovation and Sequencing Platform, UKZN.	Dr Essomba Rene Ghislain et al
hCoV-19/Finland/12666/2021	EPI_ISL_4092304		Department of Virology and Immunology, University of Helsinki and Helsinki University Hospital, Huslab Finland	Department of Virology, Faculty of Medicine, University of Helsinki, Helsinki, Finland	Teemu Smura et al
hCoV-19/Greece/V4467/2021	EPI_ISL_6508212		General Hospital of Goumenissa	Institute of Applied Biosciences, Centre for Research and Technology Hellas	Anastasia Chatzidimitriou et al.
hCoV-19/Jordan/Biolab0548/2021	EPI_ISL_10329369		Biolab Diagnostic Laboratories	Biolab Diagnostic Laboratories	Issa Abu-Dayyeh et al
hCoV-19/Jordan/Biolab0403/2021	EPI_ISL_7979263		Biolab Diagnostic Laboratories	Biolab Diagnostic Laboratories	Issa Abu-Dayyeh et al
hCoV-19/Jordan/Biolab0595/2021	EPI_ISL_11026264		Biolab Diagnostic Laboratories	Biolab Diagnostic Laboratories	Issa Abu-Dayyeh et al
hCoV-19/Jordan/Biolab0586/2021	EPI_ISL_11026255		Biolab Diagnostic Laboratories	Biolab Diagnostic Laboratories	Issa Abu-Dayyeh et al
hCoV-19/Jordan/Biolab0600/2021	EPI_ISL_11026269		Biolab Diagnostic Laboratories	Biolab Diagnostic Laboratories	Issa Abu-Dayyeh et al
hCoV-19/Egypt/CPHL-EGY21355/2021	EPI_ISL_9047692		CPHL,MOH,EGYPT	CPHL	Wael H. Roshdy et al
hCoV-19/Canada/MB-NML-179957/2021	EPI_ISL_4494628		MB-Cadham Provincial laboratory	Manitoba Cadham Provincial Laboratory	David Alexander et al
hCoV-19/Zambia/ZMB-119054/2021	EPI_ISL_4513761		University of Zambia, School of Veterinary Medicine	UNZAVET and PATH	Mulenga Mwenda-Chimfwembe et al
hCoV-19/Zambia/ZMB-119061/2021	EPI_ISL_4513763		University of Zambia, School of Veterinary Medicine	UNZAVET and PATH	Mulenga Mwenda-Chimfwembe et al
hCoV-19/Japan/PG-153225/2021	EPI_ISL_7086043		Ehime Prefectural Institute of Public Health and Environmental Science	Ehime Prefectural Institute of Public Health and Environmental Science	Hiromi Iwaki et al
hCoV-19/Japan/PG-173836/2021	EPI_ISL_9212697		Virology section, Okayama Prefectural Institute for Environmental Science and Public Health	Virology section, Okayama Prefectural Institute for Environmental Science and Public Health	Naoko Okamoto et al
hCoV-19/Japan/PG-167603/2021	EPI_ISL_8107101		Department of Health Science, Gifu Prefectural Research Institute for Health and Environmental Sciences	Gifu Prefectural Research Institute for Health and Environmental Sciences	Yuta Uramoto et al
hCoV-19/Sweden/UUH-000200232393/2021	EPI_ISL_6987260		Akademiska Sjukhuset, Clinical Microbiology and Hospital Hygiene	Uppsala University Hospital	Rene Kaden et al
hCoV-19/Peru/LIM-INS-8063/2021	EPI_ISL_5935125		Laboratorio de Referencia Nacional de Virus Respiratorios. Centro Nacional de Salud Publica. Instituto Nacional de Salud Peru.	Laboratorio de Referencia Nacional de Virus Respiratorios. Centro Nacional de Salud Publica. Instituto Nacional de Salud Peru.	Carlos Padilla Rojas et al
hCoV-19/Curacao/CW-RIVM-78542/2021	EPI_ISL_8460362		Dutch COVID-19 response team	National Institute for Public Health and the Environment (RIVM)	Adam Meijer et al
hCoV-19/Djibouti/NAMRU3_C675/2021	EPI_ISL_6693741	OL640778.1	Naval Medical Research Unit No. 3	Naval Medical Research Center Biological Defense Research Directorate	Catherine E. Arnold et al
hCoV-19/USA/ID-IBL-744241/2021	EPI_ISL_3385915		Idaho Bureau of Laboratories	Idaho Bureau of Laboratories	R. Beukelman et al	Reference laboratory for the control of viral infections	Madina Tleubergenova et al
					hCoV-19/Taiwan/TSGH-47/2021 EPI_ISL_4578347 TSGH-CP molecular lab TSGH-CP molecular lab Cherng-Lih Perng et al
					hCoV-19/Israel/CVL-17733/2021 EPI_ISL_5620430 Israel Central Virology laboratory Israel Central Virology laboratory Neta Zuckerman et al
					hCoV-19/Canada/NB-CHUDGLD-1312-MM02162R/2021 EPI_ISL_8406164 New Brunswick - Vitalite Health Network New Brunswick - Vitalite Health Network Chacko S. et al
					hCoV-19/Palau/PW-CDC-2-5064370/2021 EPI_ISL_6970450 OL607061.1 Belau National Hospital Genomics and Discovery, Respiratory Viruses Branch, Division of Viral Diseases, Centers for Disease Control and Prevention Mili Sheth et al
					hCoV-19/USA/MT-USAFSAM-S7640/2021 EPI_ISL_5427935 US Air Force School of Aerospace Medicine US Air Force School of Aerospace Medicine Anthony Fries et al
					hCoV-19/USA/WI-CDC-ASC210472413/2021 EPI_ISL_6314026 OL466398.1 Aegis Sciences Corporation Centers for Disease Control and Prevention Division of Viral Diseases, Pathogen Discovery Dakota Howard et al
					hCoV-19/USA/VI-Yale-8015/2021 EPI_ISL_3841172 VIDOH (Virgin Islands Department of Health) Grubaugh Lab - Yale School of Public Health Joseph Fauver et al
					hCoV-19/USA/WA-UW-21111892834/2021 EPI_ISL_7546041 OL965361.1 UW Virology Lab UW Virology Lab Pavitra Roychoudhury et al
					hCoV-19/USA/NV-SNPHL-486514/2021 EPI_ISL_7380296 Southern Nevada Public Health Laboratory Southern Nevada Public Health Laboratory Michael Picker et al
					hCoV-19/Israel/SMC-7012915/2021 EPI_ISL_3834764 Shamir Medical Center (Asaf Harofe) Shamir Medical Center (Asaf Harofe) Nir Rainy et al
					hCoV-19/USA/MA-CDC-ASC210450346/2021 EPI_ISL_6547390 OL576053.1 Aegis Sciences Corporation Centers for Disease Control and Prevention Division of Viral Diseases, Pathogen Discovery Dakota Howard et al
					hCoV-19/Bonaire/BQ-RIVM-80943/2021 EPI_ISL_9085171 Dutch COVID-19 response team National Institute for Public Health and the Environment (RIVM) Adam Meijer et al
					hCoV-19/USA/DC-CDC-LC0407790/2021 EPI_ISL_7916264 OL919410.1 Laboratory Corporation of America Centers for Disease Control and Prevention Division of Viral Diseases, Pathogen Discovery Dakota Howard et al
					hCoV-19/Venezuela/Voy62/2021 EPI_ISL_9345977 Casalab Laboratorio de Virología Molecular Rossana C Jaspe et al
					hCoV-19/USA/GA-CDC-4494461-001/2022 EPI_ISL_10238687 OM772827.1 GA Department of Public Health Laboratory Centers for Disease Control and Prevention Division of Viral Diseases, Pathogen Discovery Mili Sheth et al
					hCoV-19/USA/MS-MSPHL-0481/2021 EPI_ISL_5604694 OK649799.1 MS PHL MS PHL Beata Karowlewicz et al
					hCoV-19/Bahamas/18034-GMI/2021 EPI_ISL_11680127 Reference Laboratory of the Ministry of Health Royal Victoria Gardens Genomics and Proteomics Departament, Gorgas Memorial Institute For Health Studies Indira Martins et al
					hCoV-19/Nepal/EPN-B1287/2021 EPI_ISL_10065200 Bheri Hospital Center for Molecular Dynamics Nepal Epidemic Intelligence Team et al
					hCoV-19/USA/MT-FYR-000038/2021 EPI_ISL_3486965 FYR Diagnostics FYR Diagnostics Blohm et al
					hCoV-19/Nepal/EPN-T0001/2021 EPI_ISL_9970420 Sukraraj Tropical and Infectious Disease Hospital Center for Molecular Dynamics Nepal Epidemic Intelligence Team et al
					hCoV-19/Nepal/T0006/2021 EPI_ISL_9907741 Sukraraj Tropical and Infectious Disease Hospital Center for Molecular Dynamics Nepal Epidemic Intelligence Team et al
					hCoV-19/Thailand/DMSc-03840/2021 EPI_ISL_5884759 Regional Medical Sciences Center 6 Chonburi Division of Genomic Medicine and Innovation support,Department of Medical Sciences, Ministry of Public Health, Thailand Surakameth Mahasirimongkol et al
					hCoV-19/Laos/LOMWRU-0001/2022 EPI_ISL_12266051 LOMWRU LOMWRU/Microbiology Laboratory, Mahosot Hospital Siribun Panapruksachat et al
					hCoV-19/Myanmar/DSMRC040/2021 EPI_ISL_7337871 OL757800.1 DSMRC DSMRC Khine Zaw Oo et al
					hCoV-19/Laos/LOMWRU-0037/2022 EPI_ISL_12983534 Lao-Oxford-Mahosot Hospital-Wellcome Trust Research Unit (LOMWRU) LOMWRU/Microbiology Laboratory, Mahosot Hospital Siribun Panapruksachat et al
					hCoV-19/Jordan/MoH-1015/2021 EPI_ISL_8189875 Ministry of Health - Central Labs Ministry of Health - Central Labs Dr. Mahmoud Ghazo et al
					hCoV-19/Aruba/AW-RIVM-69703/2021 EPI_ISL_6852658 Dutch COVID-19 response team National Institute for Public Health and the Environment (RIVM) Adam Meijer et al
					hCoV-19/Qatar/QA-QU-18-32-F8/2021 EPI_ISL_9028403 Ministry of Public Health / Hamad Medical Corporation Biomedical Research Center (BRC), Qatar University / Qatar Genome Project (QGP) BRC: Heba A. Al-Khatib et al
					hCoV-19/Jordan/Biolab0428/2021 EPI_ISL_8766829 Biolab Diagnostic Laboratories Biolab Diagnostic Laboratories Issa Abu-Dayyeh et al
					hCoV-19/Ireland/D-NVRL-M38IRL65489/2021 EPI_ISL_4793052 National Virus Reference Laboratory National Virus Reference Laboratory Zoe Yandle et al
					hCoV-19/Syria/Northwest-0102/2022 EPI_ISL_10129607 EWARN's Lab Ministry of Health Turkey Yasir Elferruh et al
					hCoV-19/Armenia/IMB11-3/2021 EPI_ISL_9018781 National Center of Disease Control and Prevention of the Republic of Armenia, Davidyants Laboratories, Yerevan, Armenia Institute of Molecular Biology NAS RA, Republic of Armenia, Department of Bioengineering, BioinformaticsInstitute and Molecular Biology IBMPh RAU, Republic of Armenia Arsen Arakelyan et al
					hCoV-19/Mauritanie/CT4368/2021 EPI_ISL_12316588 INRSP-Mauritania INRSP-Mauritania Sidi mohamed Ahmed et al
					hCoV-19/Georgia/Tb-sNGS2244/2021 EPI_ISL_8134811 Department for Virology, Molecular Biology and Genome Research, R. G. Lugar Center for Public Health Research, National Center for Disease Control and Public Health (NCDC) of Georgia. Department for Virology, Molecular Biology and Genome Research, R. G. Lugar Center for Public Health Research, National Center for Disease Control and Public Health (…
					hCoV-19/Germany/NW-RKI-I-228552/2021 EPI_ISL_4223581 MVZ Dr. Eberhard & Partner Dortmund Robert Koch Institute ?
					hCoV-19/Syria/Northwest-0026/2021 EPI_ISL_8192522 EWARN's Lab Ministry of Health Turkey Yasir Elferruh et al
					hCoV-19/Israel/CVL-20766/2021 EPI_ISL_5508040 Israel Central Virology laboratory Israel Central Virology laboratory Neta Zuckerman et al
					hCoV-19/Israel/SMC-7016393/2021 EPI_ISL_6089777 Shamir Medical Center (Asaf Harofe) Shamir Medical Center (Asaf Harofe) Nir Rainy et al
					hCoV-19/Curacao/CW-RIVM-63849/2021 EPI_ISL_5209134 Dutch COVID-19 response team National Institute for Public Health and the Environment (RIVM) Adam Meijer et al
					hCoV-19/Portugal/PT15969/2021 EPI_ISL_4107690 ARS Algarve - Laboratorio Laura Ayres Instituto Nacional de Saude (INSA) Borges et al
					hCoV-19/Monaco/IPP28142/2021 EPI_ISL_4740992 Labo Analyses Med National Reference Center for Viruses of Respiratory Infections, Institut Pasteur, Paris Marion Barbet et al A
					hCoV-19/Bangladesh/IEDCR-icddrb-GSB01-118/2021 EPI_ISL_6841743 Institute of Epidemiology Disease Control And Research (IEDCR) Virology Laboratory, International Centre for Diarrhoeal Disease Research, Bangladesh (ICDDR,B) Md. Awlad Hossain et al
					hCoV-19/Nepal/EPN-B1045/2021 EPI_ISL_9970339 Bheri Hospital Center for Molecular Dynamics Nepal Epidemic Intelligence Team et al
					hCoV-19/Mongolia/UB-389625/2021 EPI_ISL_9940496 National Center for Communicable Diseases (NCCD) National Influenza Center National Center for Communicable Diseases (NCCD) National Influenza Center Naranzul Tsedenbal et al
					hCoV-19/Latvia/2110106052/2021 EPI_ISL_9700794 Riga East University Hospital, National Microbiology Reference Laboratory Riga East University Hospital, National Microbiology Reference Laboratory; Eurofins Genomics Europe Sequencing GmbH Ģirts Šķenders et al
					hCoV-19/Angola/CERI-KRISP-K021692/2021 EPI_ISL_3859850 Instituto Nacional de Investigação em Saúde CERI, Centre for Epidemic Response and Innvoation, Stellenbosch University and KRISP, KZN Research Innovation and Sequencing Platform, UKZN. Morais J et al
					hCoV-19/Botswana/R21B7_BHP_CV1605052/2021 EPI_ISL_2868338 Botswana Harvard HIV Reference Laboratory Botswana Harvard HIV Reference Laboratory Sikhulile Moyo et al
					hCoV-19/Eswatini/N16991/2021 EPI_ISL_9439014 BAYLOR CLINIC National Institute for Communicable Diseases of the National Health Laboratory Service Maphalala G et al
					hCoV-19/Lesotho/N10490/2021 EPI_ISL_13037861 National Reference Laboratories National Institute for Communicable Diseases of the National Health Laboratory Service Gorova V et al
					hCoV-19/Zimbabwe/CERI-KRISP-K027227/2021 EPI_ISL_6699647 National Microbiology Reference Laboratory, Ministry of Health, Harare, Zimbabwe CERI, Centre for Epidemic Response and Innvoation, Stellenbosch University and KRISP, KZN Research Innovation and Sequencing Platform, UKZN. Air Comodor Dr J. Chimedza et al
					hCoV-19/Eswatini/N18671/2021 EPI_ISL_12954410 Mbabane Government Hospital National Institute for Communicable Diseases of the National Health Laboratory Service Maphalala G et al
					hCoV-19/Eswatini/N21864/2021 EPI_ISL_9439094 Nhlangano Health Centre National Institute for Communicable Diseases of the National Health Laboratory Service Maphalala G et al
					hCoV-19/SriLanka/aicbu2312/2021 EPI_ISL_6810468 Allergy, Immunology and Cell Biology Unit (AICBU) Allergy, Immunology and Cell Biology Unit (AICBU) Chandima Jeewandara et al B
					hCoV-19/SouthAfrica/Tygerberg_2224/2021 EPI_ISL_3856207 Division of Medical Virology, National Health Laboratory Service (NHLS), Tygerberg Hospital / Stellenbosch University Division of Medical Virology, National Health Laboratory Service (NHLS), Tygerberg Hospital / Stellenbosch University Susan Engelbrecht et al
					hCoV-19/Australia/QLD2381/2021 EPI_ISL_4877353 PHV-FSS PHV-FSS Liam Mcintyre on behalf of Q-PHIRE Genomics et al
					hCoV-19/Maldives/MAV84856/2021 EPI_ISL_5061916 Indira Gandhi Memorial Hospital Indira Gandhi Memorial Hospital D. Fathmath Nazla Rafeeq et al
					hCoV-19/Maldives/MAV77350/2021 EPI_ISL_3540090 Indira Gandhi Memorial Hospital Indiar Gandhi Memorial Hospital D. Fathmath Nazla Rafeeq et al
					hCoV-19/Maldives/MAV85116/2021 EPI_ISL_5985401 Indira Gandhi Memorial Hospital Indira Gandhi Memorial Hospital D. Fathmath Nazla Rafeeq et al
					hCoV-19/Maldives/MAV90517/2021 EPI_ISL_7166380 Indira Gandhi Memorial Hospital Indira Gandhi Memorial Hospital D. Fathmath Nazla Rafeeq et al
					hCoV-19/USA/RI-CDC-ASC210358258/2021 EPI_ISL_6162588 OL426680.1 Aegis Sciences Corporation Centers for Disease Control and Prevention Division of Viral Diseases, Pathogen Discovery Dakota Howard et al
					hCoV-19/USA/KS-KHEL-6334/2021 EPI_ISL_5421410 Kansas Health and Environmental Lab Kansas Health and Environmental Lab Mike Grose et al
					hCoV-19/USA/IN-INSPHL-04126/2021 EPI_ISL_3260309 IN State Department of Health Laboratory Services IN State Department of Health Laboratory Services Cassandra Campion et al
					hCoV-19/Australia/NSW1732/2021 EPI_ISL_2786932 Laverty Pathology NSW Health Pathology - Institute of Clinical Pathology and Medical Research; Westmead Hospital; University of Sydney CIDM-PH et al.
					hCoV-19/Australia/ACT1851/2021 EPI_ISL_7569815 ACT Pathology Schwessinger Lab Austin Bird et al
					hCoV-19/Australia/NT-RDH-09/2021 EPI_ISL_7141562 Territory Pathology Territory Pathology Ella Meumann et al
					hCoV-19/Australia/NSW-ICPMR-8431/2021 EPI_ISL_9964327 Laverty Pathology NSW Health Pathology - Institute of Clinical Pathology and Medical Research; Westmead Hospital; University of Sydney Arnott A. et al
					hCoV-19/Australia/NSW1883/2021 EPI_ISL_2894142 Sydney South West Pathology Service (SSWPS) - Liverpool Hospital - NSW Health Pathology NSW Health Pathology - Institute of Clinical Pathology and Medical Research; Westmead Hospital; University of Sydney CIDM-PH et al.
					hCoV-19/Australia/SA1076/2021 EPI_ISL_7710056 SA Pathology SA Pathology Caitlin Selway et al
					hCoV-19/Australia/NT-RDH-16/2021 EPI_ISL_7161989 Territory Pathology Territory Pathology Ella Meumann et al
					hCoV-19/Australia/SA0982/2021 EPI_ISL_5033331 SA Pathology SA Pathology Caitlin Selway et al
					hCoV-19/NewZealand/21MV1982/2021 EPI_ISL_5348029 Middlemore Hospital Institute of Environmental Science and Research (ESR) Sarah Cockerton et al
					hCoV-19/NewZealand/21MV1313/2021 EPI_ISL_4005365 LabPLUS Institute of Environmental Science and Research (ESR) Rachel Boyle et al
					hCoV-19/Australia/QLD2325/2021 EPI_ISL_4348515 PHV-FSS Chenwei Wang on behalf of Q-PHIRE Genomics et al
					hCoV-19/Australia/QLD2333/2021 EPI_ISL_4348517 PHV-FSS Chenwei Wang on behalf of Q-PHIRE Genomics et al
					hCoV-19/NewZealand/21MV3806/2021 EPI_ISL_8648702 Waikato Hospital Institute of Environmental Science and Research (ESR) Sarah Cockerton et al
					hCoV-19/NewZealand/21CV3842/2021 EPI_ISL_8188990 Wellington SCL (WN) Institute of Environmental Science and Research (ESR) Sarah Cockerton et al
					hCoV-19/NewZealand/21MV3308/2021 EPI_ISL_6827822 PathLab Bay of Plenty Institute of Environmental Science and Research (ESR) Sarah Cockerton et al
					hCoV-19/NewZealand/21CV3284/2021 EPI_ISL_7377414 MedLab South Ltd Nelson Institute of Environmental Science and Research (ESR) Sarah Cockerton et al
					hCoV-19/NewZealand/21MV3109/2021 EPI_ISL_6828212 Waikato Hospital Institute of Environmental Science and Research (ESR) Sarah Cockerton et al
					hCoV-19/NewZealand/21CH0286/2021 EPI_ISL_7984894 Medlab - Wairau Hospital Institute of Environmental Science and Research (ESR) Sarah Cockerton et al
					hCoV-19/NewZealand/21CV2844/2021 EPI_ISL_6828094 Wellington SCL (WN) Institute of Environmental Science and Research (ESR) Sarah Cockerton et al
					hCoV-19/NewZealand/21CH0500/2021 EPI_ISL_6827829 Southern Community Labs Dunedin Institute of Environmental Science and Research (ESR) Sarah Cockerton et al
					hCoV-19/NewZealand/21MV3314/2021 EPI_ISL_6827974 PathLab Bay of Plenty Institute of Environmental Science and Research (ESR) Sarah Cockerton et al
					hCoV-19/NewZealand/22CV0507/2022 EPI_ISL_9209184 Wellington SCL (WN) Institute of Environmental Science and Research (ESR) Sarah Cockerton et al
					hCoV-19/NewZealand/22CV0445/2022 EPI_ISL_8825351 Wellington SCL (WN) Institute of Environmental Science and Research (ESR) Sarah Cockerton et al
					hCoV-19/NewZealand/22MV0343/2022 EPI_ISL_8826217 Waikato Hospital Institute of Environmental Science and Research (ESR) Sarah Cockerton et al
					hCoV-19/NewZealand/21CV3869/2021 EPI_ISL_8648703 MedLab Central Ltd Institute of Environmental Science and Research (ESR) Sarah Cockerton et al
					hCoV-19/NewZealand/21CV2649/2021 EPI_ISL_7985216 Wellington SCL (WN) Institute of Environmental Science and Research (ESR) Sarah Cockerton et al
					hCoV-19/NewZealand/21CV3458/2021 EPI_ISL_7706497 Middlemore Hospital Institute of Environmental Science and Research (ESR) Sarah Cockerton et al
					hCoV-19/Seychelles/SS2642/2021 EPI_ISL_4880718 OK377522.1 Seychelles Public Health Laboratory KEMRI-Wellcome Trust Research Programme,Kilifi Githinji G. et al
					hCoV-19/CzechRepublic/NRL_11911/2021 EPI_ISL_4275267 National Institute of Public Health State Veterinary Institute Prague Alexander Nagy et al
					hCoV-19/Monaco/IPP24119/2021 EPI_ISL_4171697 Labo Analyses Med National Reference Center for Viruses of Respiratory Infections, Institut Pasteur, Paris Marion Barbet et al A
					hCoV-19/NorthMacedonia/43289/2021 EPI_ISL_3545704 Laboratory of virology and molecular diagnostics, Institute of Public Health Laboratory of virology and molecular diagnostics, Institute of Public Health Kuzmanovska M et al
					hCoV-19/Tunisia/S-1154/2021 EPI_ISL_11333924 Laboratoire de Microbiologie, Hopital Fattouma Bourguiba - Monastir Laboratory of Clinical Virology, Institut Pasteur de Tunis Mhalla Salma et al
					hCoV-19/Tunisia/35750/2021 EPI_ISL_10863095 Laboratory of Microbiology, National Reference Lab, Charles Nicolle Hospital; 2-University of Tunis ElManar, Faculty of Medicine of Tunis, LR99ES09, Tunis, Tunisia Clinical and Experimental Pharmacology Lab, LR16SP02, National Center of Pharmacovigilance, University of Tunis El Manar, Tunis, Tunisia. 2- Ministry of Health, National Observatory of New an…
					hCoV-19/Monaco/IPP24113/2021 EPI_ISL_4171692 Labo Analyses Med National Reference Center for Viruses of Respiratory Infections, Institut Pasteur, Paris Marion Barbet et al A
					hCoV-19/Portugal/PT18580/2021 EPI_ISL_5304576 H Guimaraes Instituto Nacional de Saude (INSA) Borges et al
					hCoV-19/Tunisia/S-1332/2021 EPI_ISL_11333970 Laboratoire de Microbiologie, Hôpital Charles Nicolle de Tunis Laboratory of Clinical Virology, Institut Pasteur de Tunis Boutiba Ilhem et al
					hCoV-19/Canada/QC-L00382344001/2021 EPI_ISL_7705098 Laboratoire de santé publique du Québec Laboratoire de santé publique du Québec Sandrine Moreira et al
					hCoV-19/Tunisia/51383/2021 EPI_ISL_10863140 Laboratory of Microbiology, National Reference Lab, Charles Nicolle Hospital; 2-University of Tunis ElManar, Faculty of Medicine of Tunis, LR99ES09, Tunis, Tunisia Clinical and Experimental Pharmacology Lab, LR16SP02, National Center of Pharmacovigilance, University of Tunis El Manar, Tunis, Tunisia. 2- Ministry of Health, National Observatory of New an…
					hCoV-19/Iraq/CPHL-051221-15/2021 EPI_ISL_9068204 Central Public Health Laboratory Central Public Health Laboratory Dr. Hani Mousa Al-Akabi et al
					hCoV-19/Togo/NMIMR-21-TGS-310/2021 EPI_ISL_3915034 Institut National D’hygiene, Lome, Togo Noguchi Memorial Institute for Medical Research, University of Ghana, Legon, Ghana Afiwa W. Halatoko et al
					hCoV-19/Kazakhstan/2022/2021 EPI_ISL_4637204 Laboratory of Virology, National Center os Expertise, Almaty region National center for Biotechnology, National center of Expertise Shevtsov Alexandr et al
					hCoV-19/Mozambique/COV-2159-A1806/2021 EPI_ISL_5822589 Instiuto Nacional de Saude, Mozambique Forschungszentrum Borstel Christian Utpatel et al
					hCoV-19/Lebanon/LAU-CVD-196/2021 EPI_ISL_11327120 Laboratory of Molecular Biology and Cancer Immunology, Faculty of Sciences, Lebanese University Microbial Pathogenomics Lab - LAU Sima tokajian et al
					hCoV-19/Morocco/20352164/2021 EPI_ISL_4430747 Medical Virology and BSL3 Laboratory Laboratoire de Surveillance Génomique EL Hamouchi Adil et al
					hCoV-19/Morocco/49/2021 EPI_ISL_8308343 NIH National Institute of Hygiene Hassan Ihazmade et al
					hCoV-19/Moldova/D0077/2021 EPI_ISL_10512084 MedExpert MedExpert Vadim Nirca et al
					hCoV-19/Moldova/D0027/2021 EPI_ISL_10512036 MedExpert MedExpert Vadim Nirca et al
					hCoV-19/Armenia/IMB4-20/2021 EPI_ISL_3543603 National Center of Disease Control and Prevention of the Republic of Armenia, Davidyants Laboratories, Yerevan, Armenia Institute of Molecular Biology NAS RA, Republic of Armenia, Department of Bioengineering, BioinformaticsInstitute and Molecular Biology IBMPh RAU, Republic of Armenia Arsen Arakelyan et al
					hCoV-19/Armenia/IMB17-18/2022 EPI_ISL_9018827 National Center of Disease Control and Prevention of the Republic of Armenia, Davidyants Laboratories, Yerevan, Armenia Institute of Molecular Biology NAS RA, Republic of Armenia, Department of Bioengineering, BioinformaticsInstitute and Molecular Biology IBMPh RAU, Republic of Armenia Arsen Arakelyan et al
					hCoV-19/Turkey/HSGM-E4168t/2021 EPI_ISL_4576057 Ministry of Health Turkey Ministry of Health Turkey Fatma Bayrakdar et al B
					hCoV-19/Armenia/IMB8-9/2021 EPI_ISL_3543645 National Center of Disease Control and Prevention of the Republic of Armenia, Davidyants Laboratories, Yerevan, Armenia Institute of Molecular Biology NAS RA, Republic of Armenia, Department of Bioengineering, BioinformaticsInstitute and Molecular Biology IBMPh RAU, Republic of Armenia Arsen Arakelyan et al
					hCoV-19/Armenia/IMB8-2/2021 EPI_ISL_3543638 National Center of Disease Control and Prevention of the Republic of Armenia, Davidyants Laboratories, Yerevan, Armenia Institute of Molecular Biology NAS RA, Republic of Armenia, Department of Bioengineering, BioinformaticsInstitute and Molecular Biology IBMPh RAU, Republic of Armenia Arsen Arakelyan et al
					hCoV-19/Chile/VS-UV-075/2021 EPI_ISL_6440083 Laboratorio de Genomica y Laboratorio de Virologia Clinica, Universidad de Valparaiso Laboratorio de Genomica y Laboratorio de Virologia Clinica, Universidad de Valparaiso Javier Tognarelli et al
					hCoV-19/Israel/CVL-13944/2021 EPI_ISL_3279373 Israel Central Virology laboratory Israel National Consortium for SARS-CoV-2 sequencing Neta Zuckerman et al
					hCoV-19/Israel/CVL-17319/2021 EPI_ISL_5620933 Israel Central Virology laboratory Israel Central Virology laboratory Neta Zuckerman et al
					hCoV-19/Uganda/MRC-UVRI-2G55/2021 EPI_ISL_8307290 MRC/UVRI & LSHTM Uganda Research Unit, Uganda Virus Research Institute MRC/UVRI & LSHTM Uganda Research Unit, Uganda Virus Research Institute Deogratius Ssemwanga et al
					hCoV-19/USA/MI-CDC-ASC210471560/2021 EPI_ISL_6526796 OL570604.1 Aegis Sciences Corporation Centers for Disease Control and Prevention Division of Viral Diseases, Pathogen Discovery Dakota Howard et al
					hCoV-19/Kazakhstan/KZY-NRL-1327/2021 EPI_ISL_7629969 National Center of Expertise" CSEC MH RK in Kyzylorda Region
hCoV-19/Kosovo/CO-00602-XXK000_2_2_Pz_3/2021	EPI_ISL_9237987		Department of Microbiology, National Institute of Public Health of Kosovo	Department of Microbiology, National Institute of Public Health of Kosovo	Xhevat Jakupi et al
hCoV-19/Jiangsu/XSG/2021	EPI_ISL_7876606		Institute of pathogenic microbiology, Jiangsu Provincial Center for Disease Control and Prevention	Institute of pathogenic microbiology, Jiangsu Provincial Center for Disease Control and Prevention	lunbiao cui et al
hCoV-19/Monaco/IPP14374/2021	EPI_ISL_2757666		Hospital	National Reference Center for Viruses of Respiratory Infections, Institut Pasteur, Paris	Marion Barbet et al A
hCoV-19/Estonia/RC0022001/2021	EPI_ISL_3506061		Synlab Eesti OÜ	1. Laboratory of Communicable Diseases (Estonia); 2. Eurofins Genomics Europe Sequencing GmbH	Liidia Dotsenko et al.
hCoV-19/Germany/BW-RKI-I-380042/2021	EPI_ISL_7766389		SYNLAB MVZ Leinfelden-Echterdingen	Robert Koch Institute	?
hCoV-19/Greece/256202/2021	EPI_ISL_3689250		Hellenic National Blood Transfusion Center - EKEA	Greek Genome Center, Biomedical Research Foundation of the Academy of Athens (BRFAA)	Emmanouil Athanasiadis et al
hCoV-19/BosniaandHerzegovina/163956/2021	EPI_ISL_4239916		Institute of Public Health	Institute of Public Health	Pava Dimitrijevic et al
hCoV-19/Israel/SMC-7006298/2021	EPI_ISL_3024357		Shamir Medical Center (Asaf Harofe)	Shamir Medical Center (Asaf Harofe)	Nir Rainy et al
hCoV-19/Moldova/un-ChVir25838/2021	EPI_ISL_3064701		National Agency for Public Health, Republic of Moldov	Charité Universitätsmedizin Berlin, Institut für Virologie	Victor M Corman et al
hCoV-19/Venezuela/Dtt224/2021	EPI_ISL_12437784		IVIC	Laboratorio de Virologia Molecular	Rossana C Jaspe et al
hCoV-19/Crimea/CRIE-L189N0069/2021	EPI_ISL_6901055		Molecular diagnostic laboratory of Federal Budget Institution of Science "Central Research Institute of Epidemiology" of The Federal Service on Customers' Rights Protection and Human Well-being Surveillance	Group of Genomics and Postgenomic Technologies of Central Research Institute of Epidemiology	Samoilov A.E. et al
hCoV-19/BosniaandHerzegovina/VFS-UNSA-LMGFI491/2021	EPI_ISL_7378208		University Clinical Hospital of Mostar, Department of Microbiology and Molecular Diagnostics	University of Sarajevo, Veterinary Faculty, Laboratory for Molecular Diagnostic and Research	Goletic S et al
hCoV-19/Denmark/DCGC-217763/2021	EPI_ISL_6506450	OW528859.1	Department of Bacteria, Parasites and Fungi, Statens Serum Institut, Copenhagen, Denmark	Statens Serum Institut Bioinformatics and Microbial Genomics	Danish Covid-19 Genome Consortium et al
hCoV-19/Finland/P13820/2021	EPI_ISL_6240558		Department of Virology and Immunology, University of Helsinki and Helsinki University Hospital, Huslab Finland	Department of Virology, Faculty of Medicine, University of Helsinki, Helsinki, Finland	Teemu Smura et al
hCoV-19/Russia/ORE-RII-MH36221S/2021	EPI_ISL_5933698		Orenburg Municipal Clinical Hospital No 1	WHO National Influenza Centre Russian Federation	Andrey Komissarov et al
hCoV-19/SaintBarthelemy/IPP28736/2021	EPI_ISL_5053997		Outre mer	National Reference Center for Viruses of Respiratory Infections, Institut Pasteur, Paris	Marion Barbet et al A
hCoV-19/Moldova/un-ChVir25847/2021	EPI_ISL_3064708		National Agency for Public Health, Republic of Moldov	Charité Universitätsmedizin Berlin, Institut für Virologie	Victor M Corman et al
hCoV-19/Ukraine/16-63995/2021	EPI_ISL_5633418		SI «Public Health Center of MHU»	The Institute of Molecular Biology and Genetics of NASU	M.Tukalo et al.
hCoV-19/Armenia/IMB8-11/2021	EPI_ISL_3543647		National Center of Disease Control and Prevention of the Republic of Armenia, Davidyants Laboratories, Yerevan, Armenia	Institute of Molecular Biology NAS RA, Republic of Armenia, Department of Bioengineering, BioinformaticsInstitute and Molecular Biology IBMPh RAU, Republic of Armenia	Arsen Arakelyan et al
hCoV-19/USA/MA-CDC-LC0372736/2021	EPI_ISL_6791400	OL644057.1	Laboratory Corporation of America	Centers for Disease Control and Prevention Division of Viral Diseases, Pathogen Discovery	Dakota Howard et al
hCoV-19/Ukraine/18-64001/2021	EPI_ISL_5881050		SI «Public Health Center of MHU»	The Institute of Molecular Biology and Genetics of NASU	M.Tukalo et al.
hCoV-19/Russia/MOW-CRIE-D187L0030ub/2021	EPI_ISL_3101207		Molecular diagnostic laboratory of Federal Budget Institution of Science "Central Research Institute of Epidemiology" of The Federal Service on Customers' Rights Protection and Human Well-being Surveillance	Group of Genomics and Postgenomic Technologies of Central Research Institute of Epidemiology	Samoilov A.E. et al
hCoV-19/Estonia/RC0152919/2021	EPI_ISL_6513062		Synlab Eesti OÜ	1. Laboratory of Communicable Diseases (Estonia); 2. Eurofins Genomics Europe Sequencing GmbH	Liidia Dotsenko et al.
hCoV-19/Estonia/RC0112817/2021	EPI_ISL_5866858		Synlab Eesti OÜ	1. Laboratory of Communicable Diseases (Estonia); 2. Eurofins Genomics Europe Sequencing GmbH	Liidia Dotsenko et al.
hCoV-19/Ecuador/NIC-INSPI-353329/2021	EPI_ISL_6208330		INSPI-CRN DE INFLUENZA Y OTROS VIRUS RESPIRATORIOS	INSPI-CRN DE INFLUENZA Y OTROS VIRUS RESPIRATORIOS	Alfredo Bruno et al
hCoV-19/Sweden/Orebro-20306171/2021	EPI_ISL_6316134		Orebro University Hospital, Dept Laboratory Medicine, Clinical Microbiology	Orebro University Hospital	Sundqvist M et al
hCoV-19/Finland/THL-202122239/2021	EPI_ISL_3831960		Fimlab Laboratoriot Oy Tampere	Expert Microbiology, National Institute for Health and Welfare	Soile Blomqvist et al
hCoV-19/Finland/THL-202122871/2021	EPI_ISL_4235708		Fimlab Laboratoriot Oy Tampere	Expert Microbiology, National Institute for Health and Welfare	Soile Blomqvist et al
hCoV-19/Finland/11197/2021	EPI_ISL_3644690		Department of Virology and Immunology, University of Helsinki and Helsinki University Hospital, Huslab Finland	Department of Virology, Faculty of Medicine, University of Helsinki, Helsinki, Finland	Teemu Smura et al
hCoV-19/Finland/THL-202126876/2021	EPI_ISL_4232926		NordLab Oulu	Expert Microbiology, National Institute for Health and Welfare	Soile Blomqvist et al
hCoV-19/Russia/MOW-CRIE-L219L0098u/2021	EPI_ISL_5307066		Molecular diagnostic laboratory of Federal Budget Institution of Science "Central Research Institute of Epidemiology" of The Federal Service on Customers' Rights Protection and Human Well-being Surveillance	Group of Genomics and Postgenomic Technologies of Central Research Institute of Epidemiology	Samoilov A.E. et al
hCoV-19/Israel/SMC-7004173/2021	EPI_ISL_2811468		Shamir Medical Center (Asaf Harofe)	Shamir Medical Center (Asaf Harofe)	Nir Rainy et al
hCoV-19/Serbia/68-EP3_Israel_2007/2021	EPI_ISL_8748538		The City Institute for Public Health Belgrade	Institute of microbiology and Immunology, Faculty of Medicine, University of Belgrade	Knezevic et al
hCoV-19/SouthKorea/KDCA26773/2022	EPI_ISL_9014004		Division of Emerging Infectious Diseases, Bureau of Infectious Diseases Diagnosis Control, Korea Disease Control and Prevention Agency	Division of Emerging Infectious Diseases, Bureau of Infectious Diseases Diagnosis Control, Korea Disease Control and Prevention Agency	Jeong-Ah Kim et al
hCoV-19/SouthKorea/KDCA26625/2022	EPI_ISL_9013855		Division of Emerging Infectious Diseases, Bureau of Infectious Diseases Diagnosis Control, Korea Disease Control and Prevention Agency	Division of Emerging Infectious Diseases, Bureau of Infectious Diseases Diagnosis Control, Korea Disease Control and Prevention Agency	Jeong-Ah Kim et al
hCoV-19/Moldova/A0093_2021_10_22/2021	EPI_ISL_7678184		Moldova, Chisinau, MedExpert	Moldova, Chisinau, MedExpert	Morozov Alexandr et al
hCoV-19/Ukraine/25-66874/2021	EPI_ISL_7968013		SI «Public Health Center of MHU»	The Institute of Molecular Biology and Genetics of NASU	M.Tukalo et al.
hCoV-19/Georgia/Tb-SNGS1453/2021	EPI_ISL_5639790		Department for Virology, Molecular Biology and Genome Research, R. G. Lugar Center for Public Health Research, National Center for Disease Control and Public Health (NCDC) of Georgia.	Department for Virology, Molecular Biology and Genome Research, R. G. Lugar Center for Public Health Research, National Center for Disease Control and Public Health (NCDC) of Georgia.	Giorgi Tomashvili et al
hCoV-19/Ukraine/52-66033/2021	EPI_ISL_6700800		SI «Public Health Center of MHU»	The Institute of Molecular Biology and Genetics of NASU	M.Tukalo et al.
hCoV-19/env/Austria/CeMM21423/2021	EPI_ISL_8769204		Institute for Water Quality and Resource Management, Technical University Vienna	Bergthaler laboratory, CeMM Research Center for Molecular Medicine of the Austrian Academy of Sciences	Lukas Endler et al
hCoV-19/NewZealand/21CH0098/2021	EPI_ISL_3709213		Canterbury Health Laboratories	Institute of Environmental Science and Research (ESR)	Rachel Boyle et al
hCoV-19/Bonaire/BQ-RIVM-46551/2021	EPI_ISL_3257896		Dutch COVID-19 response team	National Institute for Public Health and the Environment (RIVM)	Adam Meijer et al
hCoV-19/Bonaire/BQ-RIVM-74133/2021	EPI_ISL_7785061		Dutch COVID-19 response team	National Institute for Public Health and the Environment (RIVM)	Adam Meijer et al
hCoV-19/Bonaire/BQ-RIVM-55802/2021	EPI_ISL_4076913		Dutch COVID-19 response team	National Institute for Public Health and the Environment (RIVM)	Adam Meijer et al
hCoV-19/Panama/SEQ971-GMI/2021	EPI_ISL_11859685		Gorgas Memorial Institute of Health Studies	Gorgas Memorial Institute of Health Studies	Claudia Gonzalez et al
hCoV-19/Macedonia/32188/2021	EPI_ISL_6643646		Laboratory of Virology - Institute of Public Health Skopje, Macedonia	Laboratory of Virology - Institute of Public Health Skopje, Macedonia	Teodora Buzharova et al
hCoV-19/Bolivia/SAN-CABANA-PE-UPCH-2294/2021	EPI_ISL_8800577		Laboratorio de Diagnóstico e Investigación BIOSCIENCE SRL	Laboratorio de Genómica Microbiana, Universidad Peruana Cayetano Heredia	Esdenka Pérez et al
hCoV-19/Bolivia/SAN-UPCH-3201/2021	EPI_ISL_10760994		Laboratorio de Diagnóstico e Investigación BIOSCIENCE SRL	Laboratorio de Genómica Microbiana, Universidad Peruana Cayetano Heredia	Esdenka Pérez et al
hCoV-19/Ghana/UHAS-HOV-1714/2021	EPI_ISL_3980506		University of Health and Allied Sciences (UHAS) COVID-19 Testing and Research Centre	University of Health and Allied Sciences (UHAS) COVID-19 Testing and Research Centre	Kwabena O. Duedu et al
hCoV-19/Nigeria/LSB_COV2-07-21-CA-1145/2021	EPI_ISL_4201780		Lagos State Biobank, Lagos, Nigeria	54gene Molecular Genetics Laboratory, Nigeria	Oluwatimilehin Adewumi et al
hCoV-19/Algeria/79234/2021	EPI_ISL_8421066		NIC, Viral Respiratory Unit	Virology Departement	Sarah Belkalem et al
hCoV-19/Algeria/96000/2021	EPI_ISL_10969513		NIC, Viral Respiratory Unit	Virology Departement	Baya Hedjal et al
hCoV-19/SouthAfrica/CERI-KRISP-Tyg1734/2021	EPI_ISL_3827608		Division of Medical Virology, National Health Laboratory Service (NHLS), Tygerberg Hospital / Stellenbosch University	CERI, Centre for Epidemic Response and Innovation, Stellenbosch University and CERI-KRISP, KZN Research Innovation and Sequencing Platform	Susan Engelbrecht et al
hCoV-19/Portugal/PT22162/2021	EPI_ISL_7171546		CHULN - H Santa Maria	Instituto Nacional de Saude (INSA)	Borges et al
hCoV-19/Malawi/CERI-KRISP-K027072/2021	EPI_ISL_6511741		National HIV Reference Laboratory, Ministry of Health, Public Health Institute of Malawi	CERI, Centre for Epidemic Response and Innvoation, Stellenbosch University and KRISP, KZN Research Innovation and Sequencing Platform, UKZN.	Mvula B et al
hCoV-19/Malawi/MLW-00254/2021	EPI_ISL_6963173		Malawi Liverpool Wellcome Trust Clinical Research Program	Malawi Liverpool Wellcome Trust Clinical Research Program	Catherine Anscombe et al
hCoV-19/Pakistan/NIH-B27-S23/2021	EPI_ISL_6778380		Department of Virology	Department of Virology	Massab Umair et al
hCoV-19/Bangladesh/TND-icddrb-05-0294/2021	EPI_ISL_7571191		International Centre for Diarrhoeal Disease Research, Bangladesh (icddr,b)	International Centre for Diarrhoeal Disease Research, Bangladesh (icddr,b)	Afrad MH et al
hCoV-19/BosniaandHerzegovina/AGCOB6080/2021	EPI_ISL_3184312		General Hospital "Abdulah Nakas"	Alea Genetic Centre	Dino Pecar et al
hCoV-19/Lebanon/LAU-CVD-811/2021	EPI_ISL_11327253		Laboratory of Molecular Biology and Cancer Immunology, Faculty of Sciences, Lebanese University	Microbial Pathogenomics Lab - LAU	Sima tokajian et al
hCoV-19/Maldives/MAV78585/2021	EPI_ISL_3924363		Indira Gandhi Memorial Hospital	Indiar Gandhi Memorial Hospital	D. Fathmath Nazla Rafeeq et al
hCoV-19/India/JK-NCDC-4409156/2021	EPI_ISL_4463220		National Centre for Disease Control (NCDC) Biotechnology Division, Delhi - INSACOG	NCDC Delhi, Biotechnology Division -INSACOG	Kalaiarasan Ponnusamy et al
hCoV-19/Bangladesh/TND-icddrb-04-0453/2021	EPI_ISL_7592375		International Centre for Diarrhoeal Disease Research, Bangladesh (icddr,b)	International Centre for Diarrhoeal Disease Research, Bangladesh (icddr,b)	Afrad MH et al
hCoV-19/Bangladesh/CHRF-GSB15-074/2021	EPI_ISL_7566180		Rajshahi Medical College, Rajshahi	Child Health Research Foundation	CHRF Bangladesh Genomics Team et al
hCoV-19/BosniaandHerzegovina/KCUS70865/2021	EPI_ISL_2938101		Health Center Cazin	Clinical Center, University of Sarajevo; Unit for Clinical Microbiology	Irma Salimović-Bešić et al
hCoV-19/Australia/NT389/2021	EPI_ISL_5656386		Royal Darwin Hospital Pathology	Microbiological Diagnostic Unit - Public Health Laboratory (MDU-PHL)	Meumann et al
hCoV-19/Australia/QLD2552/2021	EPI_ISL_7190327		PHV-FSS	PHV-FSS	Chenwei Wang on behalf of Q-PHIRE Genomics et al
hCoV-19/SouthAfrica/KRISP-K019837/2021	EPI_ISL_3261867		NHLS_VIRO	KRISP, KZN Research Innovation and Sequencing Platform	Giandhari Jennifer et al
hCoV-19/Brazil/SP-IB_132528/2021	EPI_ISL_4747266		UNIDADE DE PRONTO ATENDIMENTO UPA DRA ANA OLIVIA BENTIVOGLIO	Instituto Butantan	Dimas Tadeu Covas et al
hCoV-19/Brazil/GO-HLAGYN-1956067/2021	EPI_ISL_9568627		HLAGYN - Laboratorio de Imunologia de Transplantes de Goias	HLAGYN - Laboratorio de Imunologia de Transplantes de Goias	Fernando Antonio Vinhal dos Santos et al
hCoV-19/Brazil/PE-FIOCRUZ-IAM4612/2021	EPI_ISL_5915179		LACEN/PE	WallauLab on behalf of Fiocruz COVID-19 Genomic Surveillance Network	Marcelo Henrique dos Santos Paiva et al
hCoV-19/Guatemala/ASI4451/2021	EPI_ISL_7740475		Laboratorio Nacional de Salud	Asociación de Salud Integral / Clínica Familiar "Luis Ángel García"	Eduardo Arathon et al
hCoV-19/Guatemala/ASI4090/2021	EPI_ISL_3527799		Laboratorio Nacional de Salud	Asociación de Salud Integral / Clínica Familiar "Luis Ángel García"	Eduardo Arathon et al
hCoV-19/Panama/GMI-PASEQ624/2021	EPI_ISL_11695754		Gorgas Memorial Institute of Health Studies	Gorgas Memorial Institute of Health Studies	Claudia Gonzalez et al
hCoV-19/Guatemala/ASI4446/2021	EPI_ISL_7740483		Laboratorio Nacional de Salud	Asociación de Salud Integral / Clínica Familiar "Luis Ángel García"	Eduardo Arathon et al
hCoV-19/Mexico/GRO_IBT_IMSS_4278/2021	EPI_ISL_6863488	ON488685.1	Laboratorio Central de Epidemiología (LCE)	Instituto de Biotecnología de la UNAM	Consorcio Mexicano de Vigilancia Genómica (CoViGen-Mex). Authors (in alphabetical order): Julio Elias Alvarado-Yaah et al
hCoV-19/Panama/SEQ640-GMI/2021	EPI_ISL_13105725		Gorgas Memorial Institute of Health Studies	Gorgas Memorial Institute of Health Studies	Claudia Gonzalez et al
hCoV-19/CostaRica/INC-1742-715521/2021	EPI_ISL_6963551		HOSPITAL DR. CARLOS LUIS VALVERDE VEGA	Inciensa, Instituto Costarricense de Investigación y Enseñanza en Nutrición y Salud	Francisco Duarte et al
hCoV-19/Guatemala/ASI4669/2021	EPI_ISL_7729615		Laboratorio Nacional de Salud	Asociación de Salud Integral / Clínica Familiar "Luis Ángel García"	Eduardo Arathon et al
hCoV-19/ElSalvador/111465-GMI/2021	EPI_ISL_11680212		Laboratorio de Vigilancia en Salud Pública el Salvador	Genomics and Proteomics Departament, Gorgas Memorial Institute For Health Studies	Ruth C Vasquez C et al
hCoV-19/Mexico/HID_IBT_IMSS_3851/2021	EPI_ISL_5937085	ON483546.1	Laboratorio Central de Epidemiología (LCE)	Instituto de Biotecnología de la UNAM	Consorcio Mexicano de Vigilancia Genómica (CoViGen-Mex). Authors (in alphabetical order): Julio Elias Alvarado-Yaah et al
hCoV-19/Panama/SEQ634-GMI/2021	EPI_ISL_13105720		Gorgas Memorial Institute of Health Studies	Gorgas Memorial Institute of Health Studies	Claudia Gonzalez et al
hCoV-19/Chile/RM-165015/2021	EPI_ISL_5694067		Genetica Molecular and Subdepartamento de Virologia ISP Chile	Instituto de Salud Publica de Chile	Karen Orostica et al
hCoV-19/USA/NM-CDC-IBX879181902797/2021	EPI_ISL_8204059	OM061004.1	Infinity Biologix	Centers for Disease Control and Prevention Division of Viral Diseases, Pathogen Discovery	Dakota Howard et al
hCoV-19/USA/KY-CDC-ASC210636616/2021	EPI_ISL_8394103	OM133991.1	Aegis Sciences Corporation	Centers for Disease Control and Prevention Division of Viral Diseases, Pathogen Discovery	Dakota Howard et al
hCoV-19/CostaRica/INC-1658-713361/2021	EPI_ISL_6591403		AREA DE SALUD POAS	Inciensa, Instituto Costarricense de Investigación y Enseñanza en Nutrición y Salud	Francisco Duarte et al
hCoV-19/Estonia/RC0035670/2021	EPI_ISL_4171813		Synlab Eesti OÜ	1. Laboratory of Communicable Diseases (Estonia); 2. Eurofins Genomics Europe Sequencing GmbH	Liidia Dotsenko et al.
hCoV-19/Mexico/JAL_LANGEBIO_IMSS_2518/2021	EPI_ISL_4550012	ON487744.1	Centro de Investigacion Biomedica de Occidente (CIBO)	Unidad de Genomica Avanzada	Consorcio Mexicano de Vigilancia Genomica (CoViGen-Mex). Authors (in alphabetical order): Julio Elias Alvarado-Yaah et al
hCoV-19/Mexico/TAB_InDRE_FB47748_S8859/2021	EPI_ISL_6570861		LESP Tabasco	Instituto de Diagnostico y Referencia Epidemiologicos (INDRE)	Claudia Wong-Arambula et al
hCoV-19/Guatemala/ASI4460/2021	EPI_ISL_7740517		Laboratorio Nacional de Salud	Asociación de Salud Integral / Clínica Familiar "Luis Ángel García"	Eduardo Arathon et al
hCoV-19/Guatemala/ASI4488/2021	EPI_ISL_7732559		Laboratorio Nacional de Salud	Asociación de Salud Integral / Clínica Familiar "Luis Ángel García"	Eduardo Arathon et al
hCoV-19/Guatemala/ASI4647/2021	EPI_ISL_7740542		Laboratorio Nacional de Salud	Asociación de Salud Integral / Clínica Familiar "Luis Ángel García"	Eduardo Arathon et al
hCoV-19/Guatemala/INC-LNS-056/2021	EPI_ISL_7449302		LNS	Inciensa, Instituto Costarricense de Investigación y Enseñanza en Nutrición y Salud	César Conde et al
hCoV-19/ElSalvador/INC-LNSP-109/2021	EPI_ISL_8106953		Laboratorio Nacional de Salud Publica	Inciensa, Instituto Costarricense de Investigación y Enseñanza en Nutrición y Salud	Ruth Vasquez et al
hCoV-19/Guatemala/INC-LNS-063/2021	EPI_ISL_7449111		LNS	Inciensa, Instituto Costarricense de Investigación y Enseñanza en Nutrición y Salud	César Conde et al
hCoV-19/Guatemala/ASI4443/2021	EPI_ISL_7740500		Laboratorio Nacional de Salud	Asociación de Salud Integral / Clínica Familiar "Luis Ángel García"	Eduardo Arathon et al
hCoV-19/Guatemala/INC-LNS-055/2021	EPI_ISL_7449200		LNS	Inciensa, Instituto Costarricense de Investigación y Enseñanza en Nutrición y Salud	César Conde et al
hCoV-19/Guatemala/INC-LNS-101/2021	EPI_ISL_7449530		LNS	Inciensa, Instituto Costarricense de Investigación y Enseñanza en Nutrición y Salud	César Conde et al
hCoV-19/Belize/CML-255/2021	EPI_ISL_8889592		Central Medical Laboratory	Central Medical Laboratory	Roberto Melendez et al
hCoV-19/Guatemala/INC-LNS-097/2021	EPI_ISL_7449565		LNS	Inciensa, Instituto Costarricense de Investigación y Enseñanza en Nutrición y Salud	César Conde et al
hCoV-19/Maldives/MAV27512/2021	EPI_ISL_3275169		AA. Mathiveri	Indira Gandhi Memorial Hospital	Dr. Milza Abdul Muhsin et al
hCoV-19/USA/DC-CDC-ASC210493507/2021	EPI_ISL_6377960	OL479667.1	Aegis Sciences Corporation	Centers for Disease Control and Prevention Division of Viral Diseases, Pathogen Discovery	Dakota Howard et al
hCoV-19/USA/VI-Yale-12067/2021	EPI_ISL_5865581		VIDOH (Virgin Islands Department of Health)	Grubaugh Lab - Yale School of Public Health	Joseph Fauver et al
hCoV-19/USA/WY-WYPHL-21077207/2021	EPI_ISL_5435894		Wyoming Public Health Laboratory	Wyoming Public Health Laboratory	Jim Mildenberger et al
hCoV-19/Mexico/CHH-InDRE-FB32802-S6686/2021	EPI_ISL_4298784		LESP Chihuahua	Instituto de Diagnostico y Referencia Epidemiologicos (INDRE)	Claudia Wong-Arambula et al
hCoV-19/USA/TX-CDC-ASC210412606/2021	EPI_ISL_5108586	OK494990.1	Aegis Sciences Corporation	Centers for Disease Control and Prevention Division of Viral Diseases, Pathogen Discovery	Dakota Howard et al
hCoV-19/USA/VT-CDCBI-CRSP_5KZQSEME4LGZPZEO/2021	EPI_ISL_5746990	OK712696.1	Broad Institute Clinical Research Sequencing Platform	Infectious Disease Program, Broad Institute of Harvard and MIT	Siddle et al
hCoV-19/ElSalvador/INC-LNSP-064/2021	EPI_ISL_8106906		Laboratorio Nacional de Salud Publica	Inciensa, Instituto Costarricense de Investigación y Enseñanza en Nutrición y Salud	Ruth Vasquez et al
hCoV-19/ElSalvador/INC-LNSP-066/2021	EPI_ISL_8106954		Laboratorio Nacional de Salud Publica	Inciensa, Instituto Costarricense de Investigación y Enseñanza en Nutrición y Salud	Ruth Vasquez et al
hCoV-19/USA/KS-CDC-LC0353941/2021	EPI_ISL_6387943	OL485484.1	Laboratory Corporation of America	Centers for Disease Control and Prevention Division of Viral Diseases, Pathogen Discovery	Dakota Howard et al
hCoV-19/USA/TN-CDC-ASC210487854/2021	EPI_ISL_7702725	OL859917.1	Aegis Sciences Corporation	Centers for Disease Control and Prevention Division of Viral Diseases, Pathogen Discovery	Dakota Howard et al
hCoV-19/USA/KS-CDC-LC0376054/2021	EPI_ISL_6789649	OL642349.1	Laboratory Corporation of America	Centers for Disease Control and Prevention Division of Viral Diseases, Pathogen Discovery	Dakota Howard et al
hCoV-19/USA/IN-CDC-LC0174430/2021	EPI_ISL_3740909	MZ984910.1	Laboratory Corporation of America	Centers for Disease Control and Prevention Division of Viral Diseases, Pathogen Discovery	Dakota Howard et al
hCoV-19/Guam/H227322/2021	EPI_ISL_8748344		Guam Public Health Laboratory	State Laboratories Division, Hawaii State Department of Health	Pamela O'Brien et al
hCoV-19/USA/MN-CDC-IBX685915620515/2021	EPI_ISL_4246450	OK164988.1	Infinity Biologix	Centers for Disease Control and Prevention Division of Viral Diseases, Pathogen Discovery	Dakota Howard et al
hCoV-19/Argentina/INEI114183/2021	EPI_ISL_8689377		Servicio Virosis Respiratorias-Departamento Virología-INEI	Instituto Nacional Enfermedades Infecciosas C.G.Malbran	Baumeister E. et al
hCoV-19/Aruba/AW-RIVM-64034/2021	EPI_ISL_5429769		Dutch COVID-19 response team	National Institute for Public Health and the Environment (RIVM)	Adam Meijer et al
hCoV-19/USA/NY-CDC-FG-133206/2021	EPI_ISL_4806725	OK357635.1	Fulgent Genetics	Centers for Disease Control and Prevention Division of Viral Diseases, Pathogen Discovery	Dakota Howard et al
hCoV-19/CostaRica/INC-1530-710521/2021	EPI_ISL_5999338		HOSPITAL MEXICO	Inciensa, Instituto Costarricense de Investigación y Enseñanza en Nutrición y Salud	Francisco Duarte et al
hCoV-19/Mexico/VER_INER_IMSS_2916/2021	EPI_ISL_6227340	ON483665.1	Laboratorio Central de Epidemiología (LCE)	Centro de Investigación en Enfermedades Infecciosas (CIENI), Instituto Nacional de Enfermedades Respiratorias (INER)	Consorcio Mexicano de Vigilancia Genómica (CoViGen-Mex). Authors (in alphabetical order): Julio Elias Alvarado-Yaah et al
hCoV-19/Mexico/COA_LANGEBIO_IMSS_3495/2021	EPI_ISL_6775737	ON488431.1	Centro de Investigacion Biomedica del Noreste (CIBIN)	Unidad de Genomica Avanzada	Consorcio Mexicano de Vigilancia Genomica (CoViGen-Mex). Authors (in alphabetical order): Julio Elias Alvarado-Yaah et al
hCoV-19/Canada/NB-CHUDGLD-2911-MM01432R/2021	EPI_ISL_7472461		New Brunswick - Vitalite Health Network	New Brunswick - Vitalite Health Network	Chacko S. et al
hCoV-19/Canada/NL-PHML-271542/2021	EPI_ISL_7705238		NL-Dr. Leonard A. Miller Centre for Health Services	Newfoundland and Labrador - Eastern Health	Anna Majer et al
hCoV-19/HongKong/CM21000445/2021	EPI_ISL_3219445		Temporary Specimen Collection Centre at the AsiaWorld-Expo	Hong Kong Department of Health	Alan K.L. Tsang et al
hCoV-19/TrinidadandTobago/81417/2021	EPI_ISL_6250814		Trinidad Public Health Laboratory	Carrington Lab, Department of Preclinical Sciences, Faculty of Medical Sciences, The University of the West Indies, St Augustine Campus	Nikita S. D. Sahadeo et al
hCoV-19/Sweden/01_SE100_21CS108022/2021	EPI_ISL_8646395		Karolinska University Hospital Huddinge	Karolinska University Hospital	Jan Albert et al
hCoV-19/TrinidadandTobago/88351/2021	EPI_ISL_6932194		Trinidad Public Health Laboratory	Carrington Lab, Department of Preclinical Sciences, Faculty of Medical Sciences, The University of the West Indies, St Augustine Campus	Nikita S. D. Sahadeo et al
hCoV-19/TrinidadandTobago/111157/2021	EPI_ISL_7869311		Trinidad Public Health Laboratory	Carrington Lab, Department of Preclinical Sciences, Faculty of Medical Sciences, The University of the West Indies, St Augustine Campus	Nikita S. D. Sahadeo et al
hCoV-19/TrinidadandTobago/124970/2022	EPI_ISL_9408845		Trinidad Public Health Laboratory	Carrington Lab, Department of Preclinical Sciences, Faculty of Medical Sciences, The University of the West Indies, St Augustine Campus	Nikita S. D. Sahadeo et al
hCoV-19/Ecuador/NIC-INSPI-356183/2021	EPI_ISL_6526162		INSPI-CRN DE INFLUENZA Y OTROS VIRUS RESPIRATORIOS	INSPI-CRN DE INFLUENZA Y OTROS VIRUS RESPIRATORIOS	Alfredo Bruno et al
hCoV-19/Jamaica/202112057/2021	EPI_ISL_8926839	OM320414.1	Biotechnology Core Facility Branch, Centers for Disease Control and Prevention	Centers for Disease Control and Prevention Division of Viral Diseases, Pathogen Discovery	Suwanie Lewis et al
hCoV-19/USA/NE-NCOV21-31601/2021	EPI_ISL_4196768		Nebraska Public Health Laboratory	NPHL COVID-19 Response Team	NPHL COVID-19 Response Team et al
hCoV-19/Malaysia/C19UMB24/2021	EPI_ISL_3858139		GLENEAGLES HOSPITAL MEDINI JOHOR	UKM Medical Molecular Biology Institute (UMBI)	Mira Farzana binti Mohamad Mokhtar et al
hCoV-19/Malaysia/COV0538/2021	EPI_ISL_6964612		JKN PAHANG	iPROMISE, UiTM	Mohd Zaki Salleh et al
hCoV-19/Morocco/20352672/2021	EPI_ISL_4430754		Medical Virology and BSL3 Laboratory	Laboratoire de Surveillance Génomique	EL Hamouchi Adil et al
hCoV-19/Turkey/HSGM-E16264/2021	EPI_ISL_5796555		Ministry of Health Turkey	Ministry of Health Turkey	Fatma Bayrakdar et al B
hCoV-19/Lebanon/LAU-CVD-387/2021	EPI_ISL_11327184		Laboratory of Molecular Biology and Cancer Immunology, Faculty of Sciences, Lebanese University	Microbial Pathogenomics Lab - LAU	Sima tokajian et al
hCoV-19/Bahrain/21921736577_S18_L001/2021	EPI_ISL_5632810	OK626870.1	Communicable Disease Laboratory, Public Health Directorate	Communicable Disease Laboratory, Public Health Directorate	Alwasti et al
hCoV-19/Luxembourg/LNS2098737/2021	EPI_ISL_5394822		Laboratoires d'analyses medicales - Ketterthill	Laboratoire national de sante, Microbiology, Microbial Genomics Platform	Anke Wienecke-Baldacchino et al
hCoV-19/Morocco/IPM20382591/2021	EPI_ISL_8186754		Medical Virology and BSL3 Laboratory	Centre de Séquençage Génomique	EL Hamouchi Adil et al
hCoV-19/Morocco/CNRST_CHU12/2021	EPI_ISL_8629699		LABORATOIRE CENTRAL DE VIROLOGIE	Functional Genomic Platform UATRS-biology, CNRST	Myrian SEFFAR et al
hCoV-19/Morocco/IPM20379418/2021	EPI_ISL_6436657		Medical Virology and BSL3 Laboratory	Centre de Séquençage Génomique	EL Hamouchi Adil et al
hCoV-19/Kosovo/CO-00533-XXK000_4468/2021	EPI_ISL_6966070		Department of Microbiology, National Institute of Public Health of Kosovo	Department of Microbiology, National Institute of Public Health of Kosovo	Xhevat Jakupi et al
hCoV-19/Ethiopia/ET2108069/2021	EPI_ISL_6266226		Ethiopian Public Health Institute	EPHI Pathogen Genomic Sequence Lab	Atsbeha G Weldemariam et al
hCoV-19/Botswana/R23B54_BHP_AAB107748/2021	EPI_ISL_3453885		Maun Reference Hospital laboratory	Botswana Harvard HIV Reference Laboratory	Sikhulile Moyo et al
hCoV-19/Zambia/ZMB-97896/2021	EPI_ISL_2803671		University of Zambia, School of Veterinary Medicine	UNZAVET and PATH	Mulenga Mwenda-Chimfwembe et al
hCoV-19/Zambia/ZMB-98145/2021	EPI_ISL_2803698		University of Zambia, School of Veterinary Medicine	UNZAVET and PATH	Mulenga Mwenda-Chimfwembe et al
hCoV-19/Zambia/ZMB-119157/2021	EPI_ISL_4513783		University of Zambia, School of Veterinary Medicine	UNZAVET and PATH	Mulenga Mwenda-Chimfwembe et al
hCoV-19/Kenya/SS3866/2021	EPI_ISL_6939095	OL691278.1	Mombasa Hospital	KEMRI-Wellcome Trust Research Programme,Kilifi	Githinji G. et al
hCoV-19/Botswana/R28B3_BHP_AAB126061/2021	EPI_ISL_3948364		Botswana Harvard AIDS Institute Partnership	Botswana Harvard HIV Reference Laboratory	Sikhulile Moyo et al
hCoV-19/Eswatini/N13377/2021	EPI_ISL_4301769		Raleigh Fitkin Memorial Hospital	National Institute for Communicable Diseases of the National Health Laboratory Service	Maphalala G et al
hCoV-19/USA/ND-NDDH-7745/2021	EPI_ISL_7709447		North Dakota Department of Health, Public Health Laboratory	North Dakota Department of Health, Public Health Laboratory	Lisa Wingerter et al
hCoV-19/Zimbabwe/CERI-KRISP-K021543/2021	EPI_ISL_3730456		National Microbiology Reference Laboratory, Ministry of Health, Harare, Zimbabwe	CERI, Centre for Epidemic Response and Innvoation, Stellenbosch University and KRISP, KZN Research Innovation and Sequencing Platform, UKZN.	Air Comodor Dr J. Chimedza et al
hCoV-19/Uganda/CERI-UVRI-K022983/2021	EPI_ISL_4548528		MRC/UVRI & LSHTM Uganda Research Unit, Uganda Virus Research Institute	CERI, Centre for Epidemic Response and Innvoation, Stellenbosch University and KRISP, KZN Research Innovation and Sequencing Platform, UKZN.	Deogratius Ssemwanga et al
hCoV-19/Uganda/UG715/2021	EPI_ISL_3546313		MRC/UVRI & LSHTM Uganda Research Unit , Rakai Health Sciences Program	MRC/UVRI & LSHTM Uganda Research Unit , Rakai Health Sciences Program	Matthew Cotten Dan Lule Bugembe et al
hCoV-19/Kenya/SS3725/2021	EPI_ISL_5943046	OL352733.1	The Nairobi Hospital	KEMRI-Wellcome Trust Research Programme,Kilifi	Githinji G. et al
hCoV-19/Botswana/R39B62_BHP_805630/2021	EPI_ISL_6670177		National Health Laboratory	Botswana Harvard HIV Reference Laboratory	Sikhulile Moyo et al
hCoV-19/Albania/CO-00602-XXK000_1950_3/2021	EPI_ISL_9238008		Department of Microbiology, National Institute of Public Health of Kosovo	Department of Microbiology, National Institute of Public Health of Kosovo	Xhevat Jakupi et al
hCoV-19/Malta/MDxMDH661/2021	EPI_ISL_7402819		Molecular Diagnostics Pathology Department Mater Dei Hospital Malta	Molecular Diagnostics Pathology Department Mater Dei Hospital Malta	G Zahra et al
hCoV-19/Macedonia/32931/2021	EPI_ISL_6643664		Laboratory of Virology - Institute of Public Health Skopje, Macedonia	Laboratory of Virology - Institute of Public Health Skopje, Macedonia	Teodora Buzharova et al
hCoV-19/Serbia/Belgrade-3713080410/2021	EPI_ISL_6698752		Institute of Virology, Vaccines and Sera "Torlak"	Institute of microbiology and Immunology, Faculty of Medicine, University of Belgrade	Knezevic et al
hCoV-19/Kosovo/CO-00397-XXK000_7522/2021	EPI_ISL_4550756		Department of Microbiology, National Institute of Public Health of Kosovo	Department of Microbiology, National Institute of Public Health of Kosovo	Xhevat Jakupi et al
hCoV-19/Croatia/11275/2021	EPI_ISL_6305333		Hrvatski zavod za javno zdravstvo	Hrvatski zavod za javno zdravstvo	Irena Tabain et al
hCoV-19/Greece/291543/2021	EPI_ISL_5312386		Laboratory of Immunohematology, Division of Hematology	Greek Genome Center, Biomedical Research Foundation of the Academy of Athens (BRFAA)	Emmanouil Athanasiadis et al
hCoV-19/Slovenia/17-083884-CE/2021	EPI_ISL_5600645		National Laboratory for Health, Environment and Food, OMM, Celje	NLZOH (National Laboratory for Health, Environment and Food) / CISLD (Clinical Institute of Special Laboratory Diagnostics), University Children's Hospital, University Medical Center Ljubljana	Sandra Janezic et al
hCoV-19/Slovenia/17-113914-CE/2021	EPI_ISL_8855802		National Laboratory for Health, Environment and Food, OMM, Celje	NLZOH (National Laboratory for Health, Environment and Food) / CISLD (Clinical Institute of Special Laboratory Diagnostics), University Children's Hospital, University Medical Center Ljubljana	Sandra Janezic et al
hCoV-19/Bulgaria/21BG-EU_012700_Pl121/2021	EPI_ISL_8590818		National Center of Infectious and Parasitic Diseases	National Center of Infectious and Parasitic Diseases	Alexiev et al
hCoV-19/Bulgaria/21BG-NC_008789_R17/2021	EPI_ISL_6111209		National Center of Infectious and Parasitic Diseases	National Center of Infectious and Parasitic Diseases	Alexiev et al
hCoV-19/India/KL-GENESCOV07023/2021	EPI_ISL_4749054		Kerala State SARS-COV-2 Genome Surveillance Programme (GENESCOV2)	GENESCOV2 at CSIR Institute of Genomics and Integrative Biology	Kerala State SARS-COV-2 Genome Surveillance Programme (GENESCOV2) et al
hCoV-19/Rwanda/NRL/DB41668-09/2021	EPI_ISL_4740212		Nucleic Acid Testing Laboratory-Rwanda Biomedical Centre	Nucleic Acid Testing Laboratory-Rwanda Biomedical Centre	Enatha Mukantwari et al
hCoV-19/SouthSudan/UG1089/2021	EPI_ISL_10512551		South Sudan Ministry of Health, WHO South Sudan, MRC/UVRI & LSHTM Uganda Research Unit	MRC/UVRI & LSHTM Uganda Research Unit, South Sudan Ministry of Health, WHO South Sudan	Abe G Abias et al
hCoV-19/SouthSudan/UG691/2021	EPI_ISL_3546330		South Sudan Ministry of Health, WHO South Sudan, MRC/UVRI & LSHTM Uganda Research Unit	MRC/UVRI & LSHTM Uganda Research Unit, South Sudan Ministry of Health, WHO South Sudan	Joseph Francis Wamala et al
hCoV-19/USA/CO-CDPHE-2102171466/2021	EPI_ISL_6910846	OL719968.1	Colorado Department of Public Health and Environment	Colorado Department of Public Health and Environment	Laura Bankers et al
hCoV-19/Burundi/UG890/2021	EPI_ISL_4949206		National Institute of Public Health Burundi, WHO Burundi, ASLM Burundi, MRC/UVRI & LSHTM Uganda Research Unit	MRC/UVRI & LSHTM Uganda Research Unit, National Institute of Public Health Burundi, WHO Burundi, ASLM Burundi	Jerome Nkurunziza et al
hCoV-19/USA/DC-DFS-PHL-02891/2021	EPI_ISL_7145135		DC Public Health Lab/ Dept. of Forensic Sciences	DC Public Health Lab/ Dept. of Forensic Sciences	Janis Doss et al
hCoV-19/Botswana/R31B05_BHP_AAB129343/2021	EPI_ISL_4299842		Botswana Harvard AIDS Institute Partnership	Botswana Harvard HIV Reference Laboratory	Sikhulile Moyo et al
hCoV-19/Botswana/R39B15_BHP_815769/2021	EPI_ISL_6640920		National Health Laboratory	Botswana Harvard HIV Reference Laboratory	Sikhulile Moyo et al
hCoV-19/SouthSudan/UG1096/2021	EPI_ISL_10512530		South Sudan Ministry of Health, WHO South Sudan, MRC/UVRI & LSHTM Uganda Research Unit	MRC/UVRI & LSHTM Uganda Research Unit, South Sudan Ministry of Health, WHO South Sudan	Abe G Abias et al
hCoV-19/Turkey/HSGM-F12626/2021	EPI_ISL_8514074		Ministry of Health Turkey	Ministry of Health Turkey	Fatma Bayrakdar et al B
[truncated: 904 more rows]

## Sheet: oceania
strain	gisaid_epi_isl	genbank_accession	originating_lab	submitting_lab	author
hCoV-19/Wuhan/Hu-1/2019	EPI_ISL_402125	MN908947.3	National Institute for Communicable Disease Control and Prevention (ICDC) Chinese Center for Disease Control and Prevention (China CDC)	National Institute for Communicable Disease Control and Prevention (ICDC) Chinese Center for Disease Control and Prevention (China CDC)	Zhang et al (https://dx.doi.org/10.1038/s41586-020-2008-3)
hCoV-19/Wuhan/WH01/2019	EPI_ISL_406798	LR757998.1	General Hospital of Central Theater Command of People's Liberation Army of China	BGI & Institute of Microbiology, Chinese Academy of Sciences & Shandong First Medical University & Shandong Academy of Medical Sciences & General Hospital of Central Theater Command of People's Liberation Army of China	Weijun Chen et al (https://dx.doi.org/10.1016/S0140-6736(20)30251-8)
hCoV-19/Wuhan/HBCDC-HB-01/2019	EPI_ISL_402132		Wuhan Jinyintan Hospital	Hubei Provincial Center for Disease Control and Prevention	Bin Fang et al (https://dx.doi.org/10.1101/2020.03.04.976662)
hCoV-19/India/MH-1-31/2020	EPI_ISL_413523		Indian Council of Medical Research-National Institute of Virology	National Influenza Center, Indian Council of Medical Research-National Institute of Virology	Potdar et al (https://dx.doi.org/10.4103/ijmr.IJMR_663_20)
hCoV-19/Australia/NSW04/2020	EPI_ISL_417030		Centre for Infectious Diseases and Microbiology Laboratory Services	NSW Health Pathology - Institute of Clinical Pathology and Medical Research; Westmead Hospital; University of Sydney	Eden J-S et al (https://www.nature.com/articles/s41591-020-1000-7)
hCoV-19/England/02/2020	EPI_ISL_407073		Respiratory Virus Unit, Microbiology Services Colindale, Public Health England	Respiratory Virus Unit, Microbiology Services Colindale, Public Health England	Monica Galiano et al (https://virological.org/t/preliminary-analysis-of-sars-cov-2-importation-establishment-of-uk-transmission-lineages/507)
hCoV-19/England/01/2020	EPI_ISL_407071		Respiratory Virus Unit, Microbiology Services Colindale, Public Health England	Respiratory Virus Unit, Microbiology Services Colindale, Public Health England	Monica Galiano et al (https://virological.org/t/preliminary-analysis-of-sars-cov-2-importation-establishment-of-uk-transmission-lineages/507)
hCoV-19/NewZealand/20VR0276/2020	EPI_ISL_416539		Wellington Hospital	Institute of Environmental Science and Research (ESR)	Matt Storey et al A
hCoV-19/Australia/WA325/2020	EPI_ISL_596868		PathWest Laboratory Medicine WA	PathWest Laboratory Medicine WA Microbial Surveillance Unit	PathWest Laboratory Medicine WA Microbial Surveillance Unit et al
hCoV-19/Australia/SA0154/2020	EPI_ISL_451148		SA Pathology	SA Pathology	Lex Leong et al
hCoV-19/NewZealand/20VR0275/2020	EPI_ISL_416538	MZ331877.1	Wellington Hospital	Institute of Environmental Science and Research (ESR)	Wellington SCL et al
hCoV-19/Fiji/FJ001/2020	EPI_ISL_4820284		Fiji Centre for Communicable Disease Control	Microbiological Diagnostic Unit - Public Health Laboratory (MDU-PHL)	Sahukhan et al
hCoV-19/Australia/TAS165/2020	EPI_ISL_522620		Royal Hobart Hospital Microbiology Department	MDU-PHL	Cooley L. et al
hCoV-19/Australia/VIC614/2020	EPI_ISL_426869		Victorian Infectious Diseases Reference Laboratory (VIDRL)	Microbiological Diagnostic Unit Public Health Laboratory and Victorian Infectious Diseases Reference Laboratory, Doherty Institute	Caly L. et al A (https://dx.doi.org/10.1101/2020.05.12.20099929)
hCoV-19/Australia/VIC130/2020	EPI_ISL_419823		Microbiological Diagnostic Unit Public Health Laboratory	Microbiological Diagnostic Unit Public Health Laboratory	Seemann T. et al A (https://dx.doi.org/10.1101/2020.05.12.20099929)
hCoV-19/Australia/QLD1299/2020	EPI_ISL_693293		Queensland Health Forensic and Scientific Services	Queensland Health Forensic and Scientific Services	Son Nguyen et al
hCoV-19/NewZealand/20CV0303/2020	EPI_ISL_622798		Canterbury Health Laboratories	Institute of Environmental Science and Research (ESR)	Xiaoyun Ren et al
hCoV-19/NewZealand/20VR1016/2020	EPI_ISL_456182	MZ331905.1	Wellington SCL	Institute of Environmental Science and Research (ESR)	Matt Storey et al A
hCoV-19/NewZealand/20VR1380/2020	EPI_ISL_456215	MZ331941.1	PathLab Bay of Plenty	Institute of Environmental Science and Research (ESR)	Matt Storey et al A
hCoV-19/Australia/NSW2152/2020	EPI_ISL_509504		Area of Virology, Serology and Virology Division (SAViD), New South Wales Health Pathology Randwick	Area of Virology, Serology and Virology Division (SAViD), New South Wales Health Pathology Randwick	Rawlinson et al
hCoV-19/Australia/VIC165/2020	EPI_ISL_419862		Victorian Infectious Diseases Reference Laboratory (VIDRL)	Victorian Infectious Diseases Reference Laboratory and Microbiological Diagnostic Unit Public Health Laboratory, Doherty Institute	Caly L. et al A (https://dx.doi.org/10.1101/2020.05.12.20099929)
hCoV-19/Australia/NSW541/2020	EPI_ISL_455080		South Eastern Area Laboratory Services	NSW Health Pathology - Institute of Clinical Pathology and Medical Research; Westmead Hospital; University of Sydney	CIDM-PH et al.
hCoV-19/Australia/VIC13/2020	EPI_ISL_419733		Victorian Infectious Diseases Reference Laboratory (VIDRL)	Victorian Infectious Diseases Reference Laboratory and Microbiological Diagnostic Unit Public Health Laboratory, Doherty Institute	Caly L. et al A (https://dx.doi.org/10.1101/2020.05.12.20099929)
hCoV-19/Australia/NSW01/2020	EPI_ISL_407893		Centre for Infectious Diseases and Microbiology Laboratory Services	NSW Health Pathology - Institute of Clinical Pathology and Medical Research; Westmead Hospital; University of Sydney	Eden J-S et al (https://www.nature.com/articles/s41591-020-1000-7)
hCoV-19/Australia/VIC07/2020	EPI_ISL_416415		Victorian Infectious Diseases Reference Laboratory (VIDRL)	Victorian Infectious Diseases Reference Laboratory and Microbiological Diagnostic Unit Public Health Laboratory, Doherty Institute	Caly L. et al A (https://dx.doi.org/10.1101/2020.05.12.20099929)
hCoV-19/Australia/QLD03/2020	EPI_ISL_410717		Pathology Queensland	Public Health Virology Laboratory	Ben Huang et al A (https://dx.doi.org/10.2807/1560-7917.ES.2020.25.13.2000305)
hCoV-19/Australia/QLD1293/2020	EPI_ISL_693290		Queensland Health Forensic and Scientific Services	Queensland Health Forensic and Scientific Services	Son Nguyen et al
hCoV-19/Australia/QLD02/2020	EPI_ISL_407896		Pathology Queensland	Public Health Virology Laboratory	Ben Huang et al B
hCoV-19/Australia/QLD1466/2020	EPI_ISL_849730		Queensland Health Forensic and Scientific Services	Queensland Health Forensic and Scientific Services	Son Nguyen et al
hCoV-19/Australia/QLD1478/2020	EPI_ISL_849734		Queensland Health Forensic and Scientific Services	Queensland Health Forensic and Scientific Services	Son Nguyen et al
hCoV-19/Australia/QLD01/2020	EPI_ISL_407894		Pathology Queensland	Public Health Virology Laboratory	Ben Huang et al B
hCoV-19/Australia/QLD04/2020	EPI_ISL_410718		Pathology Queensland	Public Health Virology Laboratory	Ben Huang et al B
[truncated: 3,182 more rows]
